# Supplementary material for: OrthoFinder: improved phylogenetic orthology inference with enhanced accuracy and scalability
Source: Nat Methods. 2026 Jun 9;23(7):1327–33. doi: 10.1038/s41592-026-03126-6 (PMC13346109; doi:10.1038/s41592-026-03126-6)
Supplement: Supplementary file 4 — OrthoBench source data for each orthology inference method. [file 41592_2026_3126_MOESM4_ESM.xlsx]

## Sheet: OF3_Align_ST
OG0000000: Caenorhabditis_elegans.WBGene00003807.1, Caenorhabditis_elegans.WBGene00003808.1, Caenorhabditis_elegans.WBGene00006428.1, Caenorhabditis_elegans.WBGene00006576.1, Caenorhabditis_elegans.WBGene00006864.1, Caenorhabditis_elegans.WBGene00007006.1, Caenorhabditis_elegans.WBGene00007635.1, Caenorhabditis_elegans.WBGene00008278.1, Caenorhabditis_elegans.WBGene00009278.1, Caenorhabditis_eleg…
O49784, Nematostella_vectensis.EDO49911, Nematostella_vectensis.EDO50021, Nematostella_vectensis.EDO50023, Nematostella_vectensis.EDO50044, Nematostella_vectensis.EDO50045, Nematostella_vectensis.EDO50053, Nematostella_vectensis.EDO50062, Pan_troglodytes.ENSPTRP00000000744, Pan_troglodytes.ENSPTRP00000000764, Pan_troglodytes.ENSPTRP00000003046, Pan_troglodytes.ENSPTRP00000005264, Pan_troglodytes.…
OG0000001: Caenorhabditis_elegans.WBGene00009009.1, Caenorhabditis_elegans.WBGene00021679.1, Canis_familiaris.ENSCAFP00000003515, Canis_familiaris.ENSCAFP00000003534, Canis_familiaris.ENSCAFP00000003564, Canis_familiaris.ENSCAFP00000004077, Canis_familiaris.ENSCAFP00000007001, Canis_familiaris.ENSCAFP00000007020, Canis_familiaris.ENSCAFP00000009011, Canis_familiaris.ENSCAFP00000009474, Canis_fami…
lodytes.ENSPTRP00000067832, Pan_troglodytes.ENSPTRP00000068336, Pan_troglodytes.ENSPTRP00000068347, Pan_troglodytes.ENSPTRP00000068444, Pan_troglodytes.ENSPTRP00000068909, Pan_troglodytes.ENSPTRP00000068943, Pan_troglodytes.ENSPTRP00000069105, Pan_troglodytes.ENSPTRP00000069153, Pan_troglodytes.ENSPTRP00000069937, Pan_troglodytes.ENSPTRP00000070043, Pan_troglodytes.ENSPTRP00000071078, Pan_troglod…
OG0000002: Canis_familiaris.ENSCAFP00000036214, Canis_familiaris.ENSCAFP00000036501, Canis_familiaris.ENSCAFP00000040087, Canis_familiaris.ENSCAFP00000040394, Canis_familiaris.ENSCAFP00000043238, Canis_familiaris.ENSCAFP00000043265, Canis_familiaris.ENSCAFP00000043266, Canis_familiaris.ENSCAFP00000043358, Canis_familiaris.ENSCAFP00000043364, Canis_familiaris.ENSCAFP00000043422, Canis_familiaris.E…
MODP00000056371, Monodelphis_domestica.ENSMODP00000056417, Monodelphis_domestica.ENSMODP00000056439, Monodelphis_domestica.ENSMODP00000056549, Monodelphis_domestica.ENSMODP00000056575, Monodelphis_domestica.ENSMODP00000056587, Monodelphis_domestica.ENSMODP00000056628, Monodelphis_domestica.ENSMODP00000056641, Monodelphis_domestica.ENSMODP00000056698, Monodelphis_domestica.ENSMODP00000056729, Mono…
OG0000003: Caenorhabditis_elegans.WBGene00006619.1, Caenorhabditis_elegans.WBGene00006620.1, Canis_familiaris.ENSCAFP00000001690, Canis_familiaris.ENSCAFP00000002181, Canis_familiaris.ENSCAFP00000004113, Canis_familiaris.ENSCAFP00000004128, Canis_familiaris.ENSCAFP00000004137, Canis_familiaris.ENSCAFP00000004147, Canis_familiaris.ENSCAFP00000004156, Canis_familiaris.ENSCAFP00000004262, Canis_fami…
plax_adhaerens.TriadP37971, Trichoplax_adhaerens.TriadP53164, Trichoplax_adhaerens.TriadP55983, Trichoplax_adhaerens.TriadP56854, Trichoplax_adhaerens.TriadP63088, Trichoplax_adhaerens.TriadP63128, Trichoplax_adhaerens.TriadP63449, Trichoplax_adhaerens.TriadP63971, Trichoplax_adhaerens.TriadP64384
OG0000004: Canis_familiaris.ENSCAFP00000008991, Canis_familiaris.ENSCAFP00000008998, Canis_familiaris.ENSCAFP00000009000, Canis_familiaris.ENSCAFP00000009129, Canis_familiaris.ENSCAFP00000009187, Canis_familiaris.ENSCAFP00000009288, Canis_familiaris.ENSCAFP00000009311, Canis_familiaris.ENSCAFP00000009314, Canis_familiaris.ENSCAFP00000009316, Canis_familiaris.ENSCAFP00000009319, Canis_familiaris.E…
OG0000005: Canis_familiaris.ENSCAFP00000010913, Canis_familiaris.ENSCAFP00000010932, Canis_familiaris.ENSCAFP00000019979, Canis_familiaris.ENSCAFP00000019992, Canis_familiaris.ENSCAFP00000020056, Canis_familiaris.ENSCAFP00000022322, Canis_familiaris.ENSCAFP00000022554, Canis_familiaris.ENSCAFP00000022911, Canis_familiaris.ENSCAFP00000030560, Canis_familiaris.ENSCAFP00000030704, Canis_familiaris.E…
OG0000006: Caenorhabditis_elegans.WBGene00001052.1, Caenorhabditis_elegans.WBGene00001053.1, Caenorhabditis_elegans.WBGene00004776.1, Caenorhabditis_elegans.WBGene00004777.1, Caenorhabditis_elegans.WBGene00004778.1, Caenorhabditis_elegans.WBGene00004779.1, Caenorhabditis_elegans.WBGene00004780.1, Caenorhabditis_elegans.WBGene00006411.1, Caenorhabditis_elegans.WBGene00006475.1, Caenorhabditis_eleg…
OG0000007: Canis_familiaris.ENSCAFP00000027273, Canis_familiaris.ENSCAFP00000038169, Canis_familiaris.ENSCAFP00000038508, Canis_familiaris.ENSCAFP00000038803, Canis_familiaris.ENSCAFP00000040855, Canis_familiaris.ENSCAFP00000044033, Canis_familiaris.ENSCAFP00000044582, Canis_familiaris.ENSCAFP00000044602, Canis_familiaris.ENSCAFP00000045204, Canis_familiaris.ENSCAFP00000046180, Canis_familiaris.E…
OG0000008: Caenorhabditis_elegans.WBGene00000429.1, Caenorhabditis_elegans.WBGene00000432.1, Caenorhabditis_elegans.WBGene00000436.1, Caenorhabditis_elegans.WBGene00000437.1, Caenorhabditis_elegans.WBGene00003024.1, Caenorhabditis_elegans.WBGene00003102.1, Caenorhabditis_elegans.WBGene00003779.1, Caenorhabditis_elegans.WBGene00004024.1, Caenorhabditis_elegans.WBGene00011069.1, Caenorhabditis_eleg…
OG0000009: Canis_familiaris.ENSCAFP00000000719, Canis_familiaris.ENSCAFP00000003299, Canis_familiaris.ENSCAFP00000003308, Canis_familiaris.ENSCAFP00000003624, Canis_familiaris.ENSCAFP00000003625, Canis_familiaris.ENSCAFP00000003916, Canis_familiaris.ENSCAFP00000003919, Canis_familiaris.ENSCAFP00000003920, Canis_familiaris.ENSCAFP00000003922, Canis_familiaris.ENSCAFP00000003923, Canis_familiaris.E…
OG0000010: Caenorhabditis_elegans.WBGene00007565.1, Caenorhabditis_elegans.WBGene00007709.1, Caenorhabditis_elegans.WBGene00007820.1, Caenorhabditis_elegans.WBGene00007822.1, Caenorhabditis_elegans.WBGene00008203.1, Caenorhabditis_elegans.WBGene00009156.1, Caenorhabditis_elegans.WBGene00009291.1, Caenorhabditis_elegans.WBGene00010228.1, Caenorhabditis_elegans.WBGene00012251.1, Caenorhabditis_eleg…
OG0000011: Caenorhabditis_elegans.WBGene00000373.1, Caenorhabditis_elegans.WBGene00000905.1, Caenorhabditis_elegans.WBGene00007913.1, Caenorhabditis_elegans.WBGene00010589.1, Caenorhabditis_elegans.WBGene00010705.1, Caenorhabditis_elegans.WBGene00010706.1, Caenorhabditis_elegans.WBGene00010707.1, Caenorhabditis_elegans.WBGene00011009.1, Caenorhabditis_elegans.WBGene00012448.1, Caenorhabditis_eleg…
OG0000012: Canis_familiaris.ENSCAFP00000000387, Canis_familiaris.ENSCAFP00000022022, Canis_familiaris.ENSCAFP00000023243, Canis_familiaris.ENSCAFP00000023244, Canis_familiaris.ENSCAFP00000028516, Canis_familiaris.ENSCAFP00000028524, Canis_familiaris.ENSCAFP00000028531, Canis_familiaris.ENSCAFP00000028532, Canis_familiaris.ENSCAFP00000030046, Canis_familiaris.ENSCAFP00000030053, Canis_familiaris.E…
OG0000013: Canis_familiaris.ENSCAFP00000016337, Canis_familiaris.ENSCAFP00000016346, Canis_familiaris.ENSCAFP00000022003, Canis_familiaris.ENSCAFP00000022039, Canis_familiaris.ENSCAFP00000033289, Canis_familiaris.ENSCAFP00000033719, Canis_familiaris.ENSCAFP00000034736, Canis_familiaris.ENSCAFP00000034835, Canis_familiaris.ENSCAFP00000035225, Canis_familiaris.ENSCAFP00000035676, Canis_familiaris.E…
OG0000014: Canis_familiaris.ENSCAFP00000011868, Canis_familiaris.ENSCAFP00000011892, Canis_familiaris.ENSCAFP00000016532, Canis_familiaris.ENSCAFP00000016534, Canis_familiaris.ENSCAFP00000016571, Canis_familiaris.ENSCAFP00000016629, Canis_familiaris.ENSCAFP00000016857, Canis_familiaris.ENSCAFP00000030424, Canis_familiaris.ENSCAFP00000031782, Canis_familiaris.ENSCAFP00000032818, Canis_familiaris.E…
OG0000015: Canis_familiaris.ENSCAFP00000001316, Canis_familiaris.ENSCAFP00000006229, Canis_familiaris.ENSCAFP00000012448, Canis_familiaris.ENSCAFP00000017002, Canis_familiaris.ENSCAFP00000018885, Canis_familiaris.ENSCAFP00000022424, Canis_familiaris.ENSCAFP00000024484, Canis_familiaris.ENSCAFP00000029035, Canis_familiaris.ENSCAFP00000043372, Canis_familiaris.ENSCAFP00000046239, Canis_familiaris.E…
OG0000016: Canis_familiaris.ENSCAFP00000000570, Canis_familiaris.ENSCAFP00000001637, Canis_familiaris.ENSCAFP00000001759, Canis_familiaris.ENSCAFP00000006432, Canis_familiaris.ENSCAFP00000006442, Canis_familiaris.ENSCAFP00000006483, Canis_familiaris.ENSCAFP00000009023, Canis_familiaris.ENSCAFP00000009372, Canis_familiaris.ENSCAFP00000012798, Canis_familiaris.ENSCAFP00000015981, Canis_familiaris.E…
OG0000017: Caenorhabditis_elegans.WBGene00003915.1, Caenorhabditis_elegans.WBGene00006366.1, Caenorhabditis_elegans.WBGene00008656.1, Caenorhabditis_elegans.WBGene00011345.1, Caenorhabditis_elegans.WBGene00011454.1, Caenorhabditis_elegans.WBGene00016974.1, Caenorhabditis_elegans.WBGene00019351.1, Caenorhabditis_elegans.WBGene00022789.1, Canis_familiaris.ENSCAFP00000001323, Canis_familiaris.ENSCAF…
OG0000018: Caenorhabditis_elegans.WBGene00011330.1, Caenorhabditis_elegans.WBGene00012782.1, Caenorhabditis_elegans.WBGene00016769.1, Caenorhabditis_elegans.WBGene00017013.1, Caenorhabditis_elegans.WBGene00020516.1, Canis_familiaris.ENSCAFP00000000996, Canis_familiaris.ENSCAFP00000010234, Canis_familiaris.ENSCAFP00000012386, Canis_familiaris.ENSCAFP00000012417, Canis_familiaris.ENSCAFP00000012670…
OG0000019: Canis_familiaris.ENSCAFP00000041501, Canis_familiaris.ENSCAFP00000042785, Ciona_intestinalis.ENSCINP00000006133, Ciona_intestinalis.ENSCINP00000026887, Danio_rerio.ENSDARP00000012567, Danio_rerio.ENSDARP00000050842, Danio_rerio.ENSDARP00000058718, Danio_rerio.ENSDARP00000058774, Danio_rerio.ENSDARP00000097308, Danio_rerio.ENSDARP00000097685, Danio_rerio.ENSDARP00000100011, Danio_rerio.…
OG0000020: Caenorhabditis_elegans.WBGene00000401.1, Canis_familiaris.ENSCAFP00000005640, Canis_familiaris.ENSCAFP00000009148, Canis_familiaris.ENSCAFP00000033561, Canis_familiaris.ENSCAFP00000033613, Canis_familiaris.ENSCAFP00000036737, Canis_familiaris.ENSCAFP00000040241, Canis_familiaris.ENSCAFP00000044489, Canis_familiaris.ENSCAFP00000045546, Canis_familiaris.ENSCAFP00000048257, Canis_familiar…
OG0000021: Canis_familiaris.ENSCAFP00000011418, Canis_familiaris.ENSCAFP00000011428, Canis_familiaris.ENSCAFP00000011452, Canis_familiaris.ENSCAFP00000011453, Canis_familiaris.ENSCAFP00000011455, Canis_familiaris.ENSCAFP00000011458, Canis_familiaris.ENSCAFP00000011806, Canis_familiaris.ENSCAFP00000011810, Canis_familiaris.ENSCAFP00000011813, Canis_familiaris.ENSCAFP00000011814, Canis_familiaris.E…
OG0000022: Caenorhabditis_elegans.WBGene00003232.1, Caenorhabditis_elegans.WBGene00003233.1, Caenorhabditis_elegans.WBGene00021152.1, Canis_familiaris.ENSCAFP00000000460, Canis_familiaris.ENSCAFP00000000479, Canis_familiaris.ENSCAFP00000001300, Canis_familiaris.ENSCAFP00000001721, Canis_familiaris.ENSCAFP00000014839, Canis_familiaris.ENSCAFP00000017381, Canis_familiaris.ENSCAFP00000022815, Canis_…
OG0000023: Caenorhabditis_elegans.WBGene00003842.1, Caenorhabditis_elegans.WBGene00003843.1, Caenorhabditis_elegans.WBGene00007394.1, Caenorhabditis_elegans.WBGene00009729.1, Caenorhabditis_elegans.WBGene00011456.1, Caenorhabditis_elegans.WBGene00015088.1, Caenorhabditis_elegans.WBGene00015165.1, Caenorhabditis_elegans.WBGene00019408.1, Caenorhabditis_elegans.WBGene00020701.1, Caenorhabditis_eleg…
OG0000024: Caenorhabditis_elegans.WBGene00007372.1, Canis_familiaris.ENSCAFP00000003744, Canis_familiaris.ENSCAFP00000007328, Canis_familiaris.ENSCAFP00000013518, Canis_familiaris.ENSCAFP00000013750, Canis_familiaris.ENSCAFP00000018502, Canis_familiaris.ENSCAFP00000018524, Canis_familiaris.ENSCAFP00000018542, Canis_familiaris.ENSCAFP00000020093, Canis_familiaris.ENSCAFP00000020581, Canis_familiar…
OG0000025: Caenorhabditis_elegans.WBGene00001400.1, Caenorhabditis_elegans.WBGene00003600.1, Caenorhabditis_elegans.WBGene00003602.1, Caenorhabditis_elegans.WBGene00003603.1, Caenorhabditis_elegans.WBGene00003604.1, Caenorhabditis_elegans.WBGene00003605.1, Caenorhabditis_elegans.WBGene00003609.1, Caenorhabditis_elegans.WBGene00003613.1, Caenorhabditis_elegans.WBGene00003616.1, Caenorhabditis_eleg…
OG0000026: Caenorhabditis_elegans.WBGene00000042.1, Caenorhabditis_elegans.WBGene00000043.1, Caenorhabditis_elegans.WBGene00000046.1, Caenorhabditis_elegans.WBGene00000047.1, Caenorhabditis_elegans.WBGene00000048.1, Caenorhabditis_elegans.WBGene00000049.1, Caenorhabditis_elegans.WBGene00000050.1, Caenorhabditis_elegans.WBGene00000051.1, Caenorhabditis_elegans.WBGene00000053.1, Caenorhabditis_eleg…
OG0000027: Ciona_intestinalis.ENSCINP00000009831, Ciona_intestinalis.ENSCINP00000015703, Ciona_intestinalis.ENSCINP00000027581, Trichoplax_adhaerens.TriadP18515, Trichoplax_adhaerens.TriadP18878, Trichoplax_adhaerens.TriadP20399, Trichoplax_adhaerens.TriadP20567, Trichoplax_adhaerens.TriadP21354, Trichoplax_adhaerens.TriadP21571, Trichoplax_adhaerens.TriadP2616, Trichoplax_adhaerens.TriadP29146, …
OG0000028: Canis_familiaris.ENSCAFP00000007972, Canis_familiaris.ENSCAFP00000008487, Canis_familiaris.ENSCAFP00000011456, Canis_familiaris.ENSCAFP00000011462, Canis_familiaris.ENSCAFP00000011466, Canis_familiaris.ENSCAFP00000015903, Canis_familiaris.ENSCAFP00000020783, Canis_familiaris.ENSCAFP00000020785, Canis_familiaris.ENSCAFP00000031559, Canis_familiaris.ENSCAFP00000032096, Canis_familiaris.E…
OG0000029: Caenorhabditis_elegans.WBGene00000168.1, Caenorhabditis_elegans.WBGene00000185.1, Caenorhabditis_elegans.WBGene00001106.1, Caenorhabditis_elegans.WBGene00001609.1, Caenorhabditis_elegans.WBGene00003001.1, Canis_familiaris.ENSCAFP00000002727, Canis_familiaris.ENSCAFP00000003350, Canis_familiaris.ENSCAFP00000006075, Canis_familiaris.ENSCAFP00000008417, Canis_familiaris.ENSCAFP00000013852…
OG0000030: Caenorhabditis_elegans.WBGene00000149.1, Caenorhabditis_elegans.WBGene00003165.1, Caenorhabditis_elegans.WBGene00003173.1, Caenorhabditis_elegans.WBGene00008304.1, Caenorhabditis_elegans.WBGene00009058.1, Caenorhabditis_elegans.WBGene00009331.1, Caenorhabditis_elegans.WBGene00009384.1, Caenorhabditis_elegans.WBGene00009386.1, Caenorhabditis_elegans.WBGene00010792.1, Caenorhabditis_eleg…
OG0000031: Canis_familiaris.ENSCAFP00000000764, Canis_familiaris.ENSCAFP00000005437, Canis_familiaris.ENSCAFP00000005441, Canis_familiaris.ENSCAFP00000005442, Canis_familiaris.ENSCAFP00000005774, Canis_familiaris.ENSCAFP00000009386, Canis_familiaris.ENSCAFP00000009418, Canis_familiaris.ENSCAFP00000009458, Canis_familiaris.ENSCAFP00000013962, Canis_familiaris.ENSCAFP00000015887, Canis_familiaris.E…
OG0000032: Caenorhabditis_elegans.WBGene00001878.1, Caenorhabditis_elegans.WBGene00001882.1, Caenorhabditis_elegans.WBGene00001885.1, Caenorhabditis_elegans.WBGene00001889.1, Caenorhabditis_elegans.WBGene00001894.1, Caenorhabditis_elegans.WBGene00001896.1, Caenorhabditis_elegans.WBGene00001903.1, Caenorhabditis_elegans.WBGene00001908.1, Caenorhabditis_elegans.WBGene00001913.1, Caenorhabditis_eleg…
OG0000033: Canis_familiaris.ENSCAFP00000001696, Canis_familiaris.ENSCAFP00000003569, Canis_familiaris.ENSCAFP00000005238, Canis_familiaris.ENSCAFP00000008137, Canis_familiaris.ENSCAFP00000009939, Canis_familiaris.ENSCAFP00000011296, Canis_familiaris.ENSCAFP00000011463, Canis_familiaris.ENSCAFP00000015886, Canis_familiaris.ENSCAFP00000016860, Canis_familiaris.ENSCAFP00000017061, Canis_familiaris.E…
OG0000034: Canis_familiaris.ENSCAFP00000005672, Canis_familiaris.ENSCAFP00000010929, Canis_familiaris.ENSCAFP00000020841, Canis_familiaris.ENSCAFP00000034060, Canis_familiaris.ENSCAFP00000034553, Canis_familiaris.ENSCAFP00000034645, Canis_familiaris.ENSCAFP00000038221, Canis_familiaris.ENSCAFP00000039148, Canis_familiaris.ENSCAFP00000039402, Canis_familiaris.ENSCAFP00000040591, Canis_familiaris.E…
OG0000035: Caenorhabditis_elegans.WBGene00003986.1, Caenorhabditis_elegans.WBGene00008214.1, Caenorhabditis_elegans.WBGene00010340.1, Caenorhabditis_elegans.WBGene00010834.1, Caenorhabditis_elegans.WBGene00015273.1, Caenorhabditis_elegans.WBGene00015676.1, Caenorhabditis_elegans.WBGene00020168.1, Caenorhabditis_elegans.WBGene00021227.1, Canis_familiaris.ENSCAFP00000002062, Canis_familiaris.ENSCAF…
OG0000036: Caenorhabditis_elegans.WBGene00001877.1, Caenorhabditis_elegans.WBGene00001881.1, Caenorhabditis_elegans.WBGene00001886.1, Caenorhabditis_elegans.WBGene00001890.1, Caenorhabditis_elegans.WBGene00001893.1, Caenorhabditis_elegans.WBGene00001895.1, Caenorhabditis_elegans.WBGene00001904.1, Caenorhabditis_elegans.WBGene00001907.1, Caenorhabditis_elegans.WBGene00001909.1, Caenorhabditis_eleg…
OG0000037: Canis_familiaris.ENSCAFP00000012070, Canis_familiaris.ENSCAFP00000012074, Canis_familiaris.ENSCAFP00000012079, Canis_familiaris.ENSCAFP00000012102, Canis_familiaris.ENSCAFP00000012114, Canis_familiaris.ENSCAFP00000012123, Canis_familiaris.ENSCAFP00000033601, Canis_familiaris.ENSCAFP00000033604, Canis_familiaris.ENSCAFP00000033608, Canis_familiaris.ENSCAFP00000033610, Canis_familiaris.E…
OG0000038: Caenorhabditis_elegans.WBGene00000082.1, Caenorhabditis_elegans.WBGene00000083.1, Caenorhabditis_elegans.WBGene00001650.1, Caenorhabditis_elegans.WBGene00003242.1, Caenorhabditis_elegans.WBGene00003248.1, Caenorhabditis_elegans.WBGene00020567.1, Canis_familiaris.ENSCAFP00000010123, Canis_familiaris.ENSCAFP00000010949, Canis_familiaris.ENSCAFP00000012605, Canis_familiaris.ENSCAFP0000001…
OG0000039: Caenorhabditis_elegans.WBGene00001876.1, Caenorhabditis_elegans.WBGene00001880.1, Caenorhabditis_elegans.WBGene00001883.1, Caenorhabditis_elegans.WBGene00001887.1, Caenorhabditis_elegans.WBGene00001891.1, Caenorhabditis_elegans.WBGene00001899.1, Caenorhabditis_elegans.WBGene00001901.1, Caenorhabditis_elegans.WBGene00001906.1, Caenorhabditis_elegans.WBGene00001914.1, Caenorhabditis_eleg…
OG0000040: Caenorhabditis_elegans.WBGene00000435.1, Caenorhabditis_elegans.WBGene00000457.1, Caenorhabditis_elegans.WBGene00000458.1, Caenorhabditis_elegans.WBGene00006652.1, Caenorhabditis_elegans.WBGene00006766.1, Caenorhabditis_elegans.WBGene00006778.1, Caenorhabditis_elegans.WBGene00022837.1, Canis_familiaris.ENSCAFP00000000382, Canis_familiaris.ENSCAFP00000001499, Canis_familiaris.ENSCAFP000…
OG0000041: Caenorhabditis_elegans.WBGene00003111.1, Caenorhabditis_elegans.WBGene00004889.1, Caenorhabditis_elegans.WBGene00004890.1, Canis_familiaris.ENSCAFP00000003467, Canis_familiaris.ENSCAFP00000009227, Canis_familiaris.ENSCAFP00000009332, Canis_familiaris.ENSCAFP00000009565, Canis_familiaris.ENSCAFP00000013954, Canis_familiaris.ENSCAFP00000014304, Canis_familiaris.ENSCAFP00000015930, Canis_…
OG0000042: Caenorhabditis_elegans.WBGene00001185.1, Caenorhabditis_elegans.WBGene00002881.1, Canis_familiaris.ENSCAFP00000008881, Canis_familiaris.ENSCAFP00000010203, Canis_familiaris.ENSCAFP00000014598, Canis_familiaris.ENSCAFP00000015719, Canis_familiaris.ENSCAFP00000021986, Canis_familiaris.ENSCAFP00000029166, Canis_familiaris.ENSCAFP00000034270, Canis_familiaris.ENSCAFP00000036529, Canis_fami…
OG0000043: Caenorhabditis_elegans.WBGene00004921.1, Caenorhabditis_elegans.WBGene00004922.1, Caenorhabditis_elegans.WBGene00004923.1, Caenorhabditis_elegans.WBGene00004924.1, Caenorhabditis_elegans.WBGene00004925.1, Caenorhabditis_elegans.WBGene00004926.1, Caenorhabditis_elegans.WBGene00011682.1, Canis_familiaris.ENSCAFP00000004392, Canis_familiaris.ENSCAFP00000008632, Canis_familiaris.ENSCAFP000…
OG0000044: Canis_familiaris.ENSCAFP00000001702, Canis_familiaris.ENSCAFP00000001716, Canis_familiaris.ENSCAFP00000001782, Canis_familiaris.ENSCAFP00000001785, Canis_familiaris.ENSCAFP00000001790, Canis_familiaris.ENSCAFP00000001795, Canis_familiaris.ENSCAFP00000001796, Canis_familiaris.ENSCAFP00000001799, Canis_familiaris.ENSCAFP00000001800, Canis_familiaris.ENSCAFP00000001805, Canis_familiaris.E…
OG0000045: Canis_familiaris.ENSCAFP00000006578, Canis_familiaris.ENSCAFP00000013236, Canis_familiaris.ENSCAFP00000015105, Canis_familiaris.ENSCAFP00000015692, Canis_familiaris.ENSCAFP00000016924, Canis_familiaris.ENSCAFP00000017045, Canis_familiaris.ENSCAFP00000017555, Canis_familiaris.ENSCAFP00000017762, Canis_familiaris.ENSCAFP00000022038, Canis_familiaris.ENSCAFP00000022074, Canis_familiaris.E…
OG0000046: Canis_familiaris.ENSCAFP00000007288, Canis_familiaris.ENSCAFP00000017007, Canis_familiaris.ENSCAFP00000017026, Canis_familiaris.ENSCAFP00000017343, Canis_familiaris.ENSCAFP00000017377, Canis_familiaris.ENSCAFP00000019994, Canis_familiaris.ENSCAFP00000020000, Canis_familiaris.ENSCAFP00000022085, Canis_familiaris.ENSCAFP00000027857, Canis_familiaris.ENSCAFP00000037250, Canis_familiaris.E…
OG0000047: Caenorhabditis_elegans.WBGene00000264.1, Caenorhabditis_elegans.WBGene00003559.1, Caenorhabditis_elegans.WBGene00003598.1, Caenorhabditis_elegans.WBGene00003599.1, Caenorhabditis_elegans.WBGene00004380.1, Caenorhabditis_elegans.WBGene00011320.1, Caenorhabditis_elegans.WBGene00011342.1, Caenorhabditis_elegans.WBGene00011365.1, Caenorhabditis_elegans.WBGene00012872.1, Caenorhabditis_eleg…
OG0000048: Caenorhabditis_elegans.WBGene00005642.1, Caenorhabditis_elegans.WBGene00005643.1, Caenorhabditis_elegans.WBGene00005644.1, Caenorhabditis_elegans.WBGene00005647.1, Caenorhabditis_elegans.WBGene00005648.1, Caenorhabditis_elegans.WBGene00005649.1, Canis_familiaris.ENSCAFP00000000062, Canis_familiaris.ENSCAFP00000000063, Canis_familiaris.ENSCAFP00000000064, Canis_familiaris.ENSCAFP0000000…
OG0000049: Canis_familiaris.ENSCAFP00000010850, Canis_familiaris.ENSCAFP00000012112, Canis_familiaris.ENSCAFP00000016302, Canis_familiaris.ENSCAFP00000016306, Canis_familiaris.ENSCAFP00000020776, Canis_familiaris.ENSCAFP00000025061, Canis_familiaris.ENSCAFP00000030748, Canis_familiaris.ENSCAFP00000031763, Canis_familiaris.ENSCAFP00000033869, Canis_familiaris.ENSCAFP00000034297, Canis_familiaris.E…
OG0000050: Caenorhabditis_elegans.WBGene00006987.1, Caenorhabditis_elegans.WBGene00010524.1, Caenorhabditis_elegans.WBGene00012185.1, Caenorhabditis_elegans.WBGene00012364.1, Caenorhabditis_elegans.WBGene00016283.1, Caenorhabditis_elegans.WBGene00020646.1, Canis_familiaris.ENSCAFP00000006026, Canis_familiaris.ENSCAFP00000009861, Canis_familiaris.ENSCAFP00000011799, Canis_familiaris.ENSCAFP0000001…
OG0000051: Canis_familiaris.ENSCAFP00000002873, Canis_familiaris.ENSCAFP00000015443, Canis_familiaris.ENSCAFP00000026831, Canis_familiaris.ENSCAFP00000026833, Canis_familiaris.ENSCAFP00000027105, Canis_familiaris.ENSCAFP00000027107, Canis_familiaris.ENSCAFP00000027121, Canis_familiaris.ENSCAFP00000032928, Canis_familiaris.ENSCAFP00000036847, Canis_familiaris.ENSCAFP00000040162, Canis_familiaris.E…
OG0000052: Caenorhabditis_elegans.WBGene00000074.1, Caenorhabditis_elegans.WBGene00006804.1, Canis_familiaris.ENSCAFP00000008641, Canis_familiaris.ENSCAFP00000008748, Canis_familiaris.ENSCAFP00000008762, Canis_familiaris.ENSCAFP00000009360, Canis_familiaris.ENSCAFP00000012880, Canis_familiaris.ENSCAFP00000013324, Canis_familiaris.ENSCAFP00000013383, Canis_familiaris.ENSCAFP00000024506, Canis_fami…
OG0000053: Caenorhabditis_elegans.WBGene00007664.1, Caenorhabditis_elegans.WBGene00015735.1, Canis_familiaris.ENSCAFP00000002240, Canis_familiaris.ENSCAFP00000004610, Canis_familiaris.ENSCAFP00000004631, Canis_familiaris.ENSCAFP00000004654, Canis_familiaris.ENSCAFP00000006561, Canis_familiaris.ENSCAFP00000007864, Canis_familiaris.ENSCAFP00000007867, Canis_familiaris.ENSCAFP00000020012, Canis_fami…
OG0000054: Canis_familiaris.ENSCAFP00000021910, Canis_familiaris.ENSCAFP00000035675, Gallus_gallus.ENSGALP00000044663, Gallus_gallus.ENSGALP00000044882, Gallus_gallus.ENSGALP00000045030, Gallus_gallus.ENSGALP00000045979, Gallus_gallus.ENSGALP00000048081, Gallus_gallus.ENSGALP00000048274, Gallus_gallus.ENSGALP00000049425, Gallus_gallus.ENSGALP00000050355, Gallus_gallus.ENSGALP00000050382, Gallus_g…
OG0000055: Caenorhabditis_elegans.WBGene00001482.1, Caenorhabditis_elegans.WBGene00007162.1, Caenorhabditis_elegans.WBGene00007163.1, Caenorhabditis_elegans.WBGene00007164.1, Caenorhabditis_elegans.WBGene00007166.1, Caenorhabditis_elegans.WBGene00007323.1, Caenorhabditis_elegans.WBGene00007392.1, Caenorhabditis_elegans.WBGene00007393.1, Caenorhabditis_elegans.WBGene00007453.1, Caenorhabditis_eleg…
OG0000056: Canis_familiaris.ENSCAFP00000000059, Canis_familiaris.ENSCAFP00000000060, Canis_familiaris.ENSCAFP00000000122, Canis_familiaris.ENSCAFP00000014980, Canis_familiaris.ENSCAFP00000026768, Canis_familiaris.ENSCAFP00000027985, Canis_familiaris.ENSCAFP00000028006, Canis_familiaris.ENSCAFP00000028053, Canis_familiaris.ENSCAFP00000028088, Canis_familiaris.ENSCAFP00000028112, Canis_familiaris.E…
OG0000057: Caenorhabditis_elegans.WBGene00000483.1, Caenorhabditis_elegans.WBGene00008762.1, Canis_familiaris.ENSCAFP00000012563, Canis_familiaris.ENSCAFP00000035927, Canis_familiaris.ENSCAFP00000040210, Canis_familiaris.ENSCAFP00000042616, Canis_familiaris.ENSCAFP00000044705, Ciona_intestinalis.ENSCINP00000003534, Ciona_intestinalis.ENSCINP00000028522, Danio_rerio.ENSDARP00000033134, Danio_rerio…
OG0000058: Caenorhabditis_elegans.WBGene00002257.1, Caenorhabditis_elegans.WBGene00002258.1, Caenorhabditis_elegans.WBGene00002259.1, Caenorhabditis_elegans.WBGene00002260.1, Caenorhabditis_elegans.WBGene00017143.1, Caenorhabditis_elegans.WBGene00021486.1, Canis_familiaris.ENSCAFP00000011015, Canis_familiaris.ENSCAFP00000011294, Canis_familiaris.ENSCAFP00000012429, Canis_familiaris.ENSCAFP0000002…
OG0000059: Gallus_gallus.ENSGALP00000060461, Gallus_gallus.ENSGALP00000061870, Gallus_gallus.ENSGALP00000064875, Gallus_gallus.ENSGALP00000064914, Gallus_gallus.ENSGALP00000064931, Gallus_gallus.ENSGALP00000064974, Gallus_gallus.ENSGALP00000065040, Gallus_gallus.ENSGALP00000065043, Gallus_gallus.ENSGALP00000065063, Gallus_gallus.ENSGALP00000065132, Gallus_gallus.ENSGALP00000065147, Gallus_gallus.…
OG0000060: Caenorhabditis_elegans.WBGene00000434.1, Caenorhabditis_elegans.WBGene00000445.1, Caenorhabditis_elegans.WBGene00000447.1, Caenorhabditis_elegans.WBGene00000449.1, Caenorhabditis_elegans.WBGene00000450.1, Caenorhabditis_elegans.WBGene00000584.1, Caenorhabditis_elegans.WBGene00003377.1, Canis_familiaris.ENSCAFP00000013395, Canis_familiaris.ENSCAFP00000013462, Canis_familiaris.ENSCAFP000…
OG0000061: Caenorhabditis_elegans.WBGene00003555.1, Caenorhabditis_elegans.WBGene00008593.1, Caenorhabditis_elegans.WBGene00008594.1, Caenorhabditis_elegans.WBGene00008595.1, Caenorhabditis_elegans.WBGene00008596.1, Caenorhabditis_elegans.WBGene00008597.1, Caenorhabditis_elegans.WBGene00011222.1, Caenorhabditis_elegans.WBGene00013855.1, Caenorhabditis_elegans.WBGene00020954.1, Canis_familiaris.EN…
OG0000062: Caenorhabditis_elegans.WBGene00000372.1, Caenorhabditis_elegans.WBGene00007963.1, Caenorhabditis_elegans.WBGene00007964.1, Caenorhabditis_elegans.WBGene00007967.1, Caenorhabditis_elegans.WBGene00008519.1, Caenorhabditis_elegans.WBGene00008809.1, Caenorhabditis_elegans.WBGene00008810.1, Caenorhabditis_elegans.WBGene00010606.1, Caenorhabditis_elegans.WBGene00011671.1, Caenorhabditis_eleg…
OG0000063: Caenorhabditis_elegans.WBGene00000035.1, Caenorhabditis_elegans.WBGene00000036.1, Caenorhabditis_elegans.WBGene00000037.1, Caenorhabditis_elegans.WBGene00000038.1, Canis_familiaris.ENSCAFP00000001589, Canis_familiaris.ENSCAFP00000021376, Canis_familiaris.ENSCAFP00000044986, Canis_familiaris.ENSCAFP00000053229, Canis_familiaris.ENSCAFP00000054562, Canis_familiaris.ENSCAFP00000056757, Ci…
OG0000064: Caenorhabditis_elegans.WBGene00003482.1, Caenorhabditis_elegans.WBGene00003497.1, Caenorhabditis_elegans.WBGene00015865.1, Caenorhabditis_elegans.WBGene00015993.1, Caenorhabditis_elegans.WBGene00019570.1, Canis_familiaris.ENSCAFP00000001679, Canis_familiaris.ENSCAFP00000003401, Canis_familiaris.ENSCAFP00000005694, Canis_familiaris.ENSCAFP00000018787, Canis_familiaris.ENSCAFP00000035981…
OG0000065: Caenorhabditis_elegans.WBGene00001875.1, Caenorhabditis_elegans.WBGene00001879.1, Caenorhabditis_elegans.WBGene00001884.1, Caenorhabditis_elegans.WBGene00001888.1, Caenorhabditis_elegans.WBGene00001892.1, Caenorhabditis_elegans.WBGene00001900.1, Caenorhabditis_elegans.WBGene00001902.1, Caenorhabditis_elegans.WBGene00001905.1, Caenorhabditis_elegans.WBGene00001911.1, Caenorhabditis_eleg…
OG0000066: Caenorhabditis_elegans.WBGene00000936.1, Canis_familiaris.ENSCAFP00000003394, Canis_familiaris.ENSCAFP00000004590, Canis_familiaris.ENSCAFP00000004850, Canis_familiaris.ENSCAFP00000011851, Canis_familiaris.ENSCAFP00000013047, Canis_familiaris.ENSCAFP00000013896, Canis_familiaris.ENSCAFP00000021935, Canis_familiaris.ENSCAFP00000021938, Canis_familiaris.ENSCAFP00000023860, Canis_familiar…
OG0000067: Caenorhabditis_elegans.WBGene00016801.1, Canis_familiaris.ENSCAFP00000018025, Canis_familiaris.ENSCAFP00000019017, Canis_familiaris.ENSCAFP00000019025, Canis_familiaris.ENSCAFP00000019123, Canis_familiaris.ENSCAFP00000019157, Canis_familiaris.ENSCAFP00000021149, Canis_familiaris.ENSCAFP00000025849, Canis_familiaris.ENSCAFP00000025859, Canis_familiaris.ENSCAFP00000025867, Canis_familiar…
OG0000068: Canis_familiaris.ENSCAFP00000000716, Canis_familiaris.ENSCAFP00000021945, Canis_familiaris.ENSCAFP00000031410, Canis_familiaris.ENSCAFP00000056747, Canis_familiaris.ENSCAFP00000065183, Danio_rerio.ENSDARP00000020667, Danio_rerio.ENSDARP00000053152, Danio_rerio.ENSDARP00000057223, Danio_rerio.ENSDARP00000063528, Danio_rerio.ENSDARP00000076471, Danio_rerio.ENSDARP00000091917, Danio_rerio…
OG0000069: Canis_familiaris.ENSCAFP00000006305, Canis_familiaris.ENSCAFP00000028239, Canis_familiaris.ENSCAFP00000046435, Ciona_intestinalis.ENSCINP00000008927, Ciona_intestinalis.ENSCINP00000017566, Ciona_intestinalis.ENSCINP00000023702, Ciona_intestinalis.ENSCINP00000030239, Ciona_intestinalis.ENSCINP00000031750, Ciona_intestinalis.ENSCINP00000034268, Ciona_intestinalis.ENSCINP00000035738, Dani…
OG0000070: Caenorhabditis_elegans.WBGene00000857.1, Caenorhabditis_elegans.WBGene00000858.1, Caenorhabditis_elegans.WBGene00003395.1, Canis_familiaris.ENSCAFP00000001681, Canis_familiaris.ENSCAFP00000001683, Canis_familiaris.ENSCAFP00000005205, Canis_familiaris.ENSCAFP00000014218, Canis_familiaris.ENSCAFP00000023434, Canis_familiaris.ENSCAFP00000030487, Canis_familiaris.ENSCAFP00000038712, Canis_…
OG0000071: Canis_familiaris.ENSCAFP00000009465, Canis_familiaris.ENSCAFP00000009945, Canis_familiaris.ENSCAFP00000033643, Canis_familiaris.ENSCAFP00000033650, Canis_familiaris.ENSCAFP00000034871, Canis_familiaris.ENSCAFP00000035279, Canis_familiaris.ENSCAFP00000038198, Canis_familiaris.ENSCAFP00000040220, Canis_familiaris.ENSCAFP00000040548, Canis_familiaris.ENSCAFP00000041610, Canis_familiaris.E…
OG0000072: Danio_rerio.ENSDARP00000070251, Danio_rerio.ENSDARP00000076520, Danio_rerio.ENSDARP00000097711, Danio_rerio.ENSDARP00000098259, Danio_rerio.ENSDARP00000098984, Danio_rerio.ENSDARP00000099055, Danio_rerio.ENSDARP00000099687, Danio_rerio.ENSDARP00000100218, Danio_rerio.ENSDARP00000100490, Danio_rerio.ENSDARP00000102271, Danio_rerio.ENSDARP00000102555, Danio_rerio.ENSDARP00000102950, Dani…
OG0000073: Canis_familiaris.ENSCAFP00000037923, Canis_familiaris.ENSCAFP00000056997, Canis_familiaris.ENSCAFP00000059686, Gallus_gallus.ENSGALP00000043932, Gallus_gallus.ENSGALP00000047039, Gallus_gallus.ENSGALP00000048089, Gallus_gallus.ENSGALP00000048653, Gallus_gallus.ENSGALP00000049167, Gallus_gallus.ENSGALP00000050162, Gallus_gallus.ENSGALP00000050710, Gallus_gallus.ENSGALP00000050729, Gallu…
OG0000074: Caenorhabditis_elegans.WBGene00001148.1, Caenorhabditis_elegans.WBGene00013416.1, Caenorhabditis_elegans.WBGene00022816.1, Canis_familiaris.ENSCAFP00000010618, Canis_familiaris.ENSCAFP00000015987, Canis_familiaris.ENSCAFP00000019453, Canis_familiaris.ENSCAFP00000028805, Canis_familiaris.ENSCAFP00000042332, Canis_familiaris.ENSCAFP00000046411, Canis_familiaris.ENSCAFP00000060121, Ciona_…
OG0000075: Canis_familiaris.ENSCAFP00000004242, Canis_familiaris.ENSCAFP00000007180, Canis_familiaris.ENSCAFP00000032422, Canis_familiaris.ENSCAFP00000039084, Canis_familiaris.ENSCAFP00000040997, Canis_familiaris.ENSCAFP00000043142, Danio_rerio.ENSDARP00000060265, Danio_rerio.ENSDARP00000101845, Danio_rerio.ENSDARP00000113934, Danio_rerio.ENSDARP00000115706, Danio_rerio.ENSDARP00000116248, Danio_…
OG0000076: Canis_familiaris.ENSCAFP00000004023, Canis_familiaris.ENSCAFP00000005078, Canis_familiaris.ENSCAFP00000005359, Canis_familiaris.ENSCAFP00000005623, Canis_familiaris.ENSCAFP00000010440, Canis_familiaris.ENSCAFP00000012972, Canis_familiaris.ENSCAFP00000013382, Canis_familiaris.ENSCAFP00000013387, Canis_familiaris.ENSCAFP00000019282, Canis_familiaris.ENSCAFP00000021576, Canis_familiaris.E…
OG0000077: Caenorhabditis_elegans.WBGene00000561.1, Caenorhabditis_elegans.WBGene00001959.1, Caenorhabditis_elegans.WBGene00001960.1, Caenorhabditis_elegans.WBGene00003018.1, Caenorhabditis_elegans.WBGene00003595.1, Canis_familiaris.ENSCAFP00000001517, Canis_familiaris.ENSCAFP00000004656, Canis_familiaris.ENSCAFP00000005977, Canis_familiaris.ENSCAFP00000009509, Canis_familiaris.ENSCAFP00000014351…
OG0000078: Canis_familiaris.ENSCAFP00000001276, Canis_familiaris.ENSCAFP00000001281, Canis_familiaris.ENSCAFP00000003010, Canis_familiaris.ENSCAFP00000003029, Canis_familiaris.ENSCAFP00000004246, Canis_familiaris.ENSCAFP00000004250, Canis_familiaris.ENSCAFP00000005912, Canis_familiaris.ENSCAFP00000009121, Canis_familiaris.ENSCAFP00000036703, Canis_familiaris.ENSCAFP00000037655, Canis_familiaris.E…
OG0000079: Caenorhabditis_elegans.WBGene00007182.1, Caenorhabditis_elegans.WBGene00007322.1, Caenorhabditis_elegans.WBGene00007447.1, Caenorhabditis_elegans.WBGene00008066.1, Caenorhabditis_elegans.WBGene00008070.1, Caenorhabditis_elegans.WBGene00008071.1, Caenorhabditis_elegans.WBGene00008611.1, Caenorhabditis_elegans.WBGene00008613.1, Caenorhabditis_elegans.WBGene00008847.1, Caenorhabditis_eleg…
OG0000080: Canis_familiaris.ENSCAFP00000003853, Canis_familiaris.ENSCAFP00000036779, Canis_familiaris.ENSCAFP00000037411, Canis_familiaris.ENSCAFP00000047539, Canis_familiaris.ENSCAFP00000051285, Canis_familiaris.ENSCAFP00000051286, Canis_familiaris.ENSCAFP00000054829, Canis_familiaris.ENSCAFP00000060638, Canis_familiaris.ENSCAFP00000065795, Homo_sapiens.ENSP00000251372, Homo_sapiens.ENSP00000251…
OG0000081: Caenorhabditis_elegans.WBGene00002149.1, Caenorhabditis_elegans.WBGene00002150.1, Canis_familiaris.ENSCAFP00000002016, Canis_familiaris.ENSCAFP00000005930, Canis_familiaris.ENSCAFP00000013508, Canis_familiaris.ENSCAFP00000014422, Canis_familiaris.ENSCAFP00000015051, Canis_familiaris.ENSCAFP00000015054, Canis_familiaris.ENSCAFP00000015804, Canis_familiaris.ENSCAFP00000032858, Canis_fami…
OG0000082: Caenorhabditis_elegans.WBGene00002251.1, Caenorhabditis_elegans.WBGene00002252.1, Canis_familiaris.ENSCAFP00000023930, Canis_familiaris.ENSCAFP00000024112, Canis_familiaris.ENSCAFP00000024120, Canis_familiaris.ENSCAFP00000027397, Canis_familiaris.ENSCAFP00000027403, Canis_familiaris.ENSCAFP00000031179, Canis_familiaris.ENSCAFP00000031894, Canis_familiaris.ENSCAFP00000045291, Canis_fami…
OG0000083: Canis_familiaris.ENSCAFP00000005254, Canis_familiaris.ENSCAFP00000005257, Canis_familiaris.ENSCAFP00000005785, Canis_familiaris.ENSCAFP00000019721, Canis_familiaris.ENSCAFP00000019724, Canis_familiaris.ENSCAFP00000019725, Canis_familiaris.ENSCAFP00000033072, Canis_familiaris.ENSCAFP00000033198, Canis_familiaris.ENSCAFP00000033543, Canis_familiaris.ENSCAFP00000034210, Canis_familiaris.E…
OG0000084: Canis_familiaris.ENSCAFP00000045179, Canis_familiaris.ENSCAFP00000045317, Canis_familiaris.ENSCAFP00000054657, Canis_familiaris.ENSCAFP00000059664, Homo_sapiens.ENSP00000310856, Homo_sapiens.ENSP00000322339, Homo_sapiens.ENSP00000351244, Monodelphis_domestica.ENSMODP00000006336, Monodelphis_domestica.ENSMODP00000007540, Monodelphis_domestica.ENSMODP00000007559, Monodelphis_domestica.EN…
OG0000085: Danio_rerio.ENSDARP00000064308, Danio_rerio.ENSDARP00000069749, Danio_rerio.ENSDARP00000089145, Danio_rerio.ENSDARP00000096766, Danio_rerio.ENSDARP00000099915, Danio_rerio.ENSDARP00000100299, Danio_rerio.ENSDARP00000102152, Danio_rerio.ENSDARP00000102562, Danio_rerio.ENSDARP00000102622, Danio_rerio.ENSDARP00000104479, Danio_rerio.ENSDARP00000108438, Danio_rerio.ENSDARP00000109227, Dani…
OG0000086: Caenorhabditis_elegans.WBGene00000934.1, Caenorhabditis_elegans.WBGene00003387.1, Caenorhabditis_elegans.WBGene00004902.1, Caenorhabditis_elegans.WBGene00004910.1, Canis_familiaris.ENSCAFP00000007502, Canis_familiaris.ENSCAFP00000013848, Canis_familiaris.ENSCAFP00000023174, Canis_familiaris.ENSCAFP00000028028, Canis_familiaris.ENSCAFP00000028381, Canis_familiaris.ENSCAFP00000043856, Ca…
OG0000087: Caenorhabditis_elegans.WBGene00013969.1, Canis_familiaris.ENSCAFP00000005350, Canis_familiaris.ENSCAFP00000020414, Canis_familiaris.ENSCAFP00000022935, Canis_familiaris.ENSCAFP00000026509, Canis_familiaris.ENSCAFP00000027484, Canis_familiaris.ENSCAFP00000042714, Canis_familiaris.ENSCAFP00000043218, Canis_familiaris.ENSCAFP00000063204, Ciona_intestinalis.ENSCINP00000009303, Ciona_intest…
OG0000088: Canis_familiaris.ENSCAFP00000014880, Canis_familiaris.ENSCAFP00000014883, Canis_familiaris.ENSCAFP00000019450, Canis_familiaris.ENSCAFP00000019997, Canis_familiaris.ENSCAFP00000020016, Canis_familiaris.ENSCAFP00000020393, Canis_familiaris.ENSCAFP00000023679, Canis_familiaris.ENSCAFP00000028020, Canis_familiaris.ENSCAFP00000028260, Canis_familiaris.ENSCAFP00000030632, Canis_familiaris.E…
OG0000089: Canis_familiaris.ENSCAFP00000050301, Canis_familiaris.ENSCAFP00000059954, Danio_rerio.ENSDARP00000003041, Danio_rerio.ENSDARP00000021871, Danio_rerio.ENSDARP00000059472, Danio_rerio.ENSDARP00000063322, Danio_rerio.ENSDARP00000063419, Danio_rerio.ENSDARP00000072066, Danio_rerio.ENSDARP00000072699, Danio_rerio.ENSDARP00000076126, Danio_rerio.ENSDARP00000076129, Danio_rerio.ENSDARP0000007…
OG0000090: Caenorhabditis_elegans.WBGene00002243.1, Caenorhabditis_elegans.WBGene00004369.1, Caenorhabditis_elegans.WBGene00004371.1, Caenorhabditis_elegans.WBGene00004732.1, Caenorhabditis_elegans.WBGene00006981.1, Caenorhabditis_elegans.WBGene00016354.1, Caenorhabditis_elegans.WBGene00023520.1, Canis_familiaris.ENSCAFP00000005590, Canis_familiaris.ENSCAFP00000005990, Canis_familiaris.ENSCAFP000…
OG0000091: Caenorhabditis_elegans.WBGene00002264.1, Caenorhabditis_elegans.WBGene00002265.1, Caenorhabditis_elegans.WBGene00002266.1, Caenorhabditis_elegans.WBGene00002267.1, Caenorhabditis_elegans.WBGene00002268.1, Caenorhabditis_elegans.WBGene00002269.1, Caenorhabditis_elegans.WBGene00002270.1, Caenorhabditis_elegans.WBGene00002271.1, Caenorhabditis_elegans.WBGene00002272.1, Caenorhabditis_eleg…
OG0000092: Caenorhabditis_elegans.WBGene00008256.1, Caenorhabditis_elegans.WBGene00008957.1, Caenorhabditis_elegans.WBGene00008996.1, Caenorhabditis_elegans.WBGene00009917.1, Caenorhabditis_elegans.WBGene00010146.1, Caenorhabditis_elegans.WBGene00015969.1, Caenorhabditis_elegans.WBGene00016024.1, Caenorhabditis_elegans.WBGene00016215.1, Caenorhabditis_elegans.WBGene00021259.1, Caenorhabditis_eleg…
OG0000093: Canis_familiaris.ENSCAFP00000004599, Canis_familiaris.ENSCAFP00000007753, Canis_familiaris.ENSCAFP00000015506, Canis_familiaris.ENSCAFP00000017207, Canis_familiaris.ENSCAFP00000017382, Canis_familiaris.ENSCAFP00000022393, Canis_familiaris.ENSCAFP00000032994, Canis_familiaris.ENSCAFP00000033756, Canis_familiaris.ENSCAFP00000042836, Ciona_intestinalis.ENSCINP00000011827, Ciona_intestinal…
OG0000094: Caenorhabditis_elegans.WBGene00000002.1, Caenorhabditis_elegans.WBGene00000003.1, Caenorhabditis_elegans.WBGene00000004.1, Caenorhabditis_elegans.WBGene00000005.1, Caenorhabditis_elegans.WBGene00000006.1, Caenorhabditis_elegans.WBGene00000007.1, Caenorhabditis_elegans.WBGene00000008.1, Caenorhabditis_elegans.WBGene00000009.1, Caenorhabditis_elegans.WBGene00000010.1, Canis_familiaris.EN…
OG0000095: Caenorhabditis_elegans.WBGene00003008.1, Canis_familiaris.ENSCAFP00000011266, Canis_familiaris.ENSCAFP00000012336, Canis_familiaris.ENSCAFP00000028708, Canis_familiaris.ENSCAFP00000028943, Canis_familiaris.ENSCAFP00000028954, Canis_familiaris.ENSCAFP00000037009, Canis_familiaris.ENSCAFP00000039261, Ciona_intestinalis.ENSCINP00000008110, Ciona_intestinalis.ENSCINP00000010322, Ciona_inte…
OG0000096: Caenorhabditis_elegans.WBGene00004344.1, Caenorhabditis_elegans.WBGene00004345.1, Caenorhabditis_elegans.WBGene00004347.1, Caenorhabditis_elegans.WBGene00004350.1, Canis_familiaris.ENSCAFP00000000775, Canis_familiaris.ENSCAFP00000015579, Canis_familiaris.ENSCAFP00000015596, Canis_familiaris.ENSCAFP00000019519, Canis_familiaris.ENSCAFP00000034580, Canis_familiaris.ENSCAFP00000038171, Ca…
OG0000097: Caenorhabditis_elegans.WBGene00011722.1, Canis_familiaris.ENSCAFP00000026732, Ciona_intestinalis.ENSCINP00000012055, Danio_rerio.ENSDARP00000004055, Drosophila_melanogaster.FBpp0078624, Gallus_gallus.ENSGALP00000007237, Homo_sapiens.ENSP00000199814, Mnemiopsis_leidyi.ML00037a-PA, Mnemiopsis_leidyi.ML003264a-PA, Mnemiopsis_leidyi.ML004432a-PA, Mnemiopsis_leidyi.ML004440a-PA, Mnemiopsis_…
OG0000098: Canis_familiaris.ENSCAFP00000003638, Canis_familiaris.ENSCAFP00000003649, Canis_familiaris.ENSCAFP00000003655, Canis_familiaris.ENSCAFP00000003672, Canis_familiaris.ENSCAFP00000003831, Canis_familiaris.ENSCAFP00000009685, Canis_familiaris.ENSCAFP00000010243, Canis_familiaris.ENSCAFP00000015730, Canis_familiaris.ENSCAFP00000022816, Canis_familiaris.ENSCAFP00000034020, Canis_familiaris.E…
OG0000099: Canis_familiaris.ENSCAFP00000037336, Danio_rerio.ENSDARP00000107837, Danio_rerio.ENSDARP00000145253, Danio_rerio.ENSDARP00000147752, Gallus_gallus.ENSGALP00000036182, Homo_sapiens.ENSP00000343636, Monodelphis_domestica.ENSMODP00000004390, Monodelphis_domestica.ENSMODP00000004451, Monodelphis_domestica.ENSMODP00000005902, Monodelphis_domestica.ENSMODP00000007808, Monodelphis_domestica.E…
OG0000100: Caenorhabditis_elegans.WBGene00000375.1, Caenorhabditis_elegans.WBGene00010272.1, Canis_familiaris.ENSCAFP00000000406, Canis_familiaris.ENSCAFP00000001840, Canis_familiaris.ENSCAFP00000006781, Canis_familiaris.ENSCAFP00000011511, Canis_familiaris.ENSCAFP00000017435, Canis_familiaris.ENSCAFP00000022013, Canis_familiaris.ENSCAFP00000026404, Canis_familiaris.ENSCAFP00000045499, Ciona_inte…
OG0000101: Canis_familiaris.ENSCAFP00000003703, Canis_familiaris.ENSCAFP00000012936, Canis_familiaris.ENSCAFP00000012966, Canis_familiaris.ENSCAFP00000014226, Canis_familiaris.ENSCAFP00000018445, Canis_familiaris.ENSCAFP00000023751, Canis_familiaris.ENSCAFP00000028558, Canis_familiaris.ENSCAFP00000032998, Canis_familiaris.ENSCAFP00000039082, Canis_familiaris.ENSCAFP00000044590, Canis_familiaris.E…
OG0000102: Caenorhabditis_elegans.WBGene00003017.1, Caenorhabditis_elegans.WBGene00004013.1, Caenorhabditis_elegans.WBGene00006853.1, Canis_familiaris.ENSCAFP00000002391, Canis_familiaris.ENSCAFP00000006480, Canis_familiaris.ENSCAFP00000007716, Canis_familiaris.ENSCAFP00000020254, Canis_familiaris.ENSCAFP00000020261, Canis_familiaris.ENSCAFP00000029498, Canis_familiaris.ENSCAFP00000034829, Canis_…
OG0000103: Caenorhabditis_elegans.WBGene00002050.1, Caenorhabditis_elegans.WBGene00002051.1, Caenorhabditis_elegans.WBGene00002052.1, Caenorhabditis_elegans.WBGene00002053.1, Caenorhabditis_elegans.WBGene00002054.1, Caenorhabditis_elegans.WBGene00002055.1, Caenorhabditis_elegans.WBGene00002056.1, Caenorhabditis_elegans.WBGene00002057.1, Caenorhabditis_elegans.WBGene00002058.1, Caenorhabditis_eleg…
OG0000104: Ciona_intestinalis.ENSCINP00000000777, Ciona_intestinalis.ENSCINP00000005347, Ciona_intestinalis.ENSCINP00000007450, Ciona_intestinalis.ENSCINP00000009351, Ciona_intestinalis.ENSCINP00000015946, Ciona_intestinalis.ENSCINP00000025004, Ciona_intestinalis.ENSCINP00000026063, Ciona_intestinalis.ENSCINP00000026121, Ciona_intestinalis.ENSCINP00000031163, Ciona_intestinalis.ENSCINP00000031411…
OG0000105: Monodelphis_domestica.ENSMODP00000000015, Monodelphis_domestica.ENSMODP00000001917, Monodelphis_domestica.ENSMODP00000004315, Monodelphis_domestica.ENSMODP00000004568, Monodelphis_domestica.ENSMODP00000004594, Monodelphis_domestica.ENSMODP00000004601, Monodelphis_domestica.ENSMODP00000005569, Monodelphis_domestica.ENSMODP00000007662, Monodelphis_domestica.ENSMODP00000008150, Monodelphi…
OG0000106: Caenorhabditis_elegans.WBGene00000965.1, Caenorhabditis_elegans.WBGene00000971.1, Caenorhabditis_elegans.WBGene00000972.1, Caenorhabditis_elegans.WBGene00000985.1, Caenorhabditis_elegans.WBGene00010762.1, Caenorhabditis_elegans.WBGene00017082.1, Caenorhabditis_elegans.WBGene00017131.1, Caenorhabditis_elegans.WBGene00017971.1, Canis_familiaris.ENSCAFP00000012582, Canis_familiaris.ENSCAF…
OG0000107: Caenorhabditis_elegans.WBGene00006593.1, Caenorhabditis_elegans.WBGene00011971.1, Caenorhabditis_elegans.WBGene00020693.1, Caenorhabditis_elegans.WBGene00022580.1, Canis_familiaris.ENSCAFP00000011263, Canis_familiaris.ENSCAFP00000012269, Canis_familiaris.ENSCAFP00000016726, Canis_familiaris.ENSCAFP00000023836, Canis_familiaris.ENSCAFP00000023840, Canis_familiaris.ENSCAFP00000030804, Ca…
OG0000108: Caenorhabditis_elegans.WBGene00001852.1, Caenorhabditis_elegans.WBGene00001853.1, Caenorhabditis_elegans.WBGene00001854.1, Caenorhabditis_elegans.WBGene00001855.1, Caenorhabditis_elegans.WBGene00001856.1, Caenorhabditis_elegans.WBGene00001857.1, Caenorhabditis_elegans.WBGene00001898.1, Canis_familiaris.ENSCAFP00000006910, Canis_familiaris.ENSCAFP00000016070, Canis_familiaris.ENSCAFP000…
OG0000109: Caenorhabditis_elegans.WBGene00000417.1, Caenorhabditis_elegans.WBGene00000819.1, Canis_familiaris.ENSCAFP00000011475, Canis_familiaris.ENSCAFP00000016420, Canis_familiaris.ENSCAFP00000017899, Canis_familiaris.ENSCAFP00000031566, Canis_familiaris.ENSCAFP00000037553, Canis_familiaris.ENSCAFP00000042646, Canis_familiaris.ENSCAFP00000047249, Canis_familiaris.ENSCAFP00000063413, Ciona_inte…
OG0000110: Caenorhabditis_elegans.WBGene00001500.1, Caenorhabditis_elegans.WBGene00001501.1, Caenorhabditis_elegans.WBGene00045063.1, Canis_familiaris.ENSCAFP00000000223, Canis_familiaris.ENSCAFP00000005761, Canis_familiaris.ENSCAFP00000015388, Canis_familiaris.ENSCAFP00000016984, Canis_familiaris.ENSCAFP00000023396, Canis_familiaris.ENSCAFP00000030190, Canis_familiaris.ENSCAFP00000031324, Canis_…
OG0000111: Canis_familiaris.ENSCAFP00000006828, Canis_familiaris.ENSCAFP00000006831, Canis_familiaris.ENSCAFP00000006841, Canis_familiaris.ENSCAFP00000034143, Canis_familiaris.ENSCAFP00000038775, Canis_familiaris.ENSCAFP00000041260, Canis_familiaris.ENSCAFP00000055868, Danio_rerio.ENSDARP00000005646, Danio_rerio.ENSDARP00000025704, Danio_rerio.ENSDARP00000058098, Danio_rerio.ENSDARP00000059270, D…
OG0000112: Mnemiopsis_leidyi.ML00064a-PA, Mnemiopsis_leidyi.ML00106a-PA, Mnemiopsis_leidyi.ML001117a-PA, Mnemiopsis_leidyi.ML00202a-PA, Mnemiopsis_leidyi.ML00213a-PA, Mnemiopsis_leidyi.ML002227a-PA, Mnemiopsis_leidyi.ML003516a-PA, Mnemiopsis_leidyi.ML00766a-PA, Mnemiopsis_leidyi.ML00884a-PA, Mnemiopsis_leidyi.ML00896a-PA, Mnemiopsis_leidyi.ML00897a-PA, Mnemiopsis_leidyi.ML00898a-PA, Mnemiopsis_le…
OG0000113: Gallus_gallus.ENSGALP00000009882, Gallus_gallus.ENSGALP00000014952, Gallus_gallus.ENSGALP00000022185, Gallus_gallus.ENSGALP00000022186, Gallus_gallus.ENSGALP00000022189, Gallus_gallus.ENSGALP00000028867, Gallus_gallus.ENSGALP00000029014, Gallus_gallus.ENSGALP00000030763, Gallus_gallus.ENSGALP00000030764, Gallus_gallus.ENSGALP00000040009, Gallus_gallus.ENSGALP00000040010, Gallus_gallus.…
OG0000114: Caenorhabditis_elegans.WBGene00002348.1, Caenorhabditis_elegans.WBGene00003514.1, Caenorhabditis_elegans.WBGene00003515.1, Caenorhabditis_elegans.WBGene00006754.1, Caenorhabditis_elegans.WBGene00006789.1, Caenorhabditis_elegans.WBGene00009730.1, Caenorhabditis_elegans.WBGene00019064.1, Canis_familiaris.ENSCAFP00000011657, Canis_familiaris.ENSCAFP00000022286, Canis_familiaris.ENSCAFP000…
OG0000115: Canis_familiaris.ENSCAFP00000037081, Monodelphis_domestica.ENSMODP00000001456, Monodelphis_domestica.ENSMODP00000002494, Monodelphis_domestica.ENSMODP00000002506, Monodelphis_domestica.ENSMODP00000004051, Monodelphis_domestica.ENSMODP00000005667, Monodelphis_domestica.ENSMODP00000005736, Monodelphis_domestica.ENSMODP00000007165, Monodelphis_domestica.ENSMODP00000007174, Monodelphis_dom…
OG0000116: Caenorhabditis_elegans.WBGene00000277.1, Caenorhabditis_elegans.WBGene00000431.1, Caenorhabditis_elegans.WBGene00000441.1, Canis_familiaris.ENSCAFP00000000709, Canis_familiaris.ENSCAFP00000005157, Canis_familiaris.ENSCAFP00000011537, Canis_familiaris.ENSCAFP00000022894, Canis_familiaris.ENSCAFP00000025584, Canis_familiaris.ENSCAFP00000028863, Canis_familiaris.ENSCAFP00000033065, Canis_…
OG0000117: Caenorhabditis_elegans.WBGene00001505.1, Caenorhabditis_elegans.WBGene00001507.1, Caenorhabditis_elegans.WBGene00006402.1, Caenorhabditis_elegans.WBGene00020222.1, Caenorhabditis_elegans.WBGene00043986.1, Canis_familiaris.ENSCAFP00000005103, Canis_familiaris.ENSCAFP00000027668, Canis_familiaris.ENSCAFP00000034806, Canis_familiaris.ENSCAFP00000039081, Canis_familiaris.ENSCAFP00000040028…
OG0000118: Canis_familiaris.ENSCAFP00000001293, Canis_familiaris.ENSCAFP00000004923, Canis_familiaris.ENSCAFP00000013330, Canis_familiaris.ENSCAFP00000021825, Canis_familiaris.ENSCAFP00000021860, Canis_familiaris.ENSCAFP00000025056, Canis_familiaris.ENSCAFP00000026524, Canis_familiaris.ENSCAFP00000029400, Canis_familiaris.ENSCAFP00000029402, Canis_familiaris.ENSCAFP00000031041, Canis_familiaris.E…
OG0000119: Caenorhabditis_elegans.WBGene00001132.1, Caenorhabditis_elegans.WBGene00004112.1, Caenorhabditis_elegans.WBGene00014262.1, Caenorhabditis_elegans.WBGene00016197.1, Canis_familiaris.ENSCAFP00000001186, Canis_familiaris.ENSCAFP00000015046, Canis_familiaris.ENSCAFP00000023642, Canis_familiaris.ENSCAFP00000024059, Canis_familiaris.ENSCAFP00000024859, Canis_familiaris.ENSCAFP00000030959, Ca…
OG0000120: Caenorhabditis_elegans.WBGene00001750.1, Caenorhabditis_elegans.WBGene00001751.1, Caenorhabditis_elegans.WBGene00001752.1, Caenorhabditis_elegans.WBGene00001753.1, Caenorhabditis_elegans.WBGene00001754.1, Caenorhabditis_elegans.WBGene00001755.1, Caenorhabditis_elegans.WBGene00001756.1, Caenorhabditis_elegans.WBGene00001757.1, Caenorhabditis_elegans.WBGene00001759.1, Caenorhabditis_eleg…
OG0000121: Caenorhabditis_elegans.WBGene00002028.1, Caenorhabditis_elegans.WBGene00002030.1, Caenorhabditis_elegans.WBGene00044303.1, Canis_familiaris.ENSCAFP00000006013, Canis_familiaris.ENSCAFP00000018062, Canis_familiaris.ENSCAFP00000026405, Canis_familiaris.ENSCAFP00000032995, Canis_familiaris.ENSCAFP00000036273, Canis_familiaris.ENSCAFP00000037264, Canis_familiaris.ENSCAFP00000045712, Canis_…
OG0000122: Caenorhabditis_elegans.WBGene00009304.1, Canis_familiaris.ENSCAFP00000013192, Canis_familiaris.ENSCAFP00000036558, Canis_familiaris.ENSCAFP00000063893, Ciona_intestinalis.ENSCINP00000003811, Ciona_intestinalis.ENSCINP00000005102, Ciona_intestinalis.ENSCINP00000026037, Ciona_intestinalis.ENSCINP00000027763, Ciona_intestinalis.ENSCINP00000033126, Ciona_intestinalis.ENSCINP00000033854, Ci…
OG0000123: Canis_familiaris.ENSCAFP00000033028, Canis_familiaris.ENSCAFP00000044878, Ciona_intestinalis.ENSCINP00000000767, Ciona_intestinalis.ENSCINP00000008174, Ciona_intestinalis.ENSCINP00000014150, Ciona_intestinalis.ENSCINP00000021667, Ciona_intestinalis.ENSCINP00000023073, Ciona_intestinalis.ENSCINP00000023617, Ciona_intestinalis.ENSCINP00000025352, Ciona_intestinalis.ENSCINP00000030151, Ci…
OG0000124: Caenorhabditis_elegans.WBGene00000935.1, Caenorhabditis_elegans.WBGene00006321.1, Caenorhabditis_elegans.WBGene00008224.1, Caenorhabditis_elegans.WBGene00011059.1, Caenorhabditis_elegans.WBGene00011155.1, Caenorhabditis_elegans.WBGene00011156.1, Canis_familiaris.ENSCAFP00000008780, Canis_familiaris.ENSCAFP00000022794, Canis_familiaris.ENSCAFP00000023561, Canis_familiaris.ENSCAFP0000002…
OG0000125: Canis_familiaris.ENSCAFP00000002388, Canis_familiaris.ENSCAFP00000023112, Canis_familiaris.ENSCAFP00000023514, Canis_familiaris.ENSCAFP00000028751, Ciona_intestinalis.ENSCINP00000002180, Ciona_intestinalis.ENSCINP00000002459, Danio_rerio.ENSDARP00000000979, Danio_rerio.ENSDARP00000001158, Danio_rerio.ENSDARP00000001943, Danio_rerio.ENSDARP00000002787, Danio_rerio.ENSDARP00000011562, Da…
OG0000126: Caenorhabditis_elegans.WBGene00001812.1, Caenorhabditis_elegans.WBGene00001814.1, Caenorhabditis_elegans.WBGene00001817.1, Caenorhabditis_elegans.WBGene00001818.1, Caenorhabditis_elegans.WBGene00001819.1, Caenorhabditis_elegans.WBGene00003995.1, Caenorhabditis_elegans.WBGene00003996.1, Caenorhabditis_elegans.WBGene00003997.1, Caenorhabditis_elegans.WBGene00003998.1, Caenorhabditis_eleg…
OG0000127: Homo_sapiens.ENSP00000291633, Homo_sapiens.ENSP00000340011, Homo_sapiens.ENSP00000477690, Homo_sapiens.ENSP00000477721, Homo_sapiens.ENSP00000477744, Homo_sapiens.ENSP00000477892, Homo_sapiens.ENSP00000477925, Homo_sapiens.ENSP00000478014, Homo_sapiens.ENSP00000478054, Homo_sapiens.ENSP00000478232, Homo_sapiens.ENSP00000478241, Homo_sapiens.ENSP00000478263, Homo_sapiens.ENSP00000478314…
OG0000128: Caenorhabditis_elegans.WBGene00016600.1, Caenorhabditis_elegans.WBGene00020368.1, Canis_familiaris.ENSCAFP00000012511, Canis_familiaris.ENSCAFP00000024230, Canis_familiaris.ENSCAFP00000024235, Canis_familiaris.ENSCAFP00000037999, Canis_familiaris.ENSCAFP00000044345, Canis_familiaris.ENSCAFP00000044379, Canis_familiaris.ENSCAFP00000054495, Canis_familiaris.ENSCAFP00000054811, Canis_fami…
OG0000129: Caenorhabditis_elegans.WBGene00017287.1, Mnemiopsis_leidyi.ML000610a-PA, Mnemiopsis_leidyi.ML00223a-PA, Mnemiopsis_leidyi.ML00257a-PA, Mnemiopsis_leidyi.ML00282a-PA, Mnemiopsis_leidyi.ML004414a-PA, Mnemiopsis_leidyi.ML00577a-PA, Mnemiopsis_leidyi.ML00732a-PA, Mnemiopsis_leidyi.ML00744a-PA, Mnemiopsis_leidyi.ML00763a-PA, Mnemiopsis_leidyi.ML012030a-PA, Mnemiopsis_leidyi.ML01322a-PA, Mne…
OG0000130: Caenorhabditis_elegans.WBGene00011880.1, Caenorhabditis_elegans.WBGene00017471.1, Canis_familiaris.ENSCAFP00000001808, Canis_familiaris.ENSCAFP00000003702, Canis_familiaris.ENSCAFP00000012843, Canis_familiaris.ENSCAFP00000022343, Canis_familiaris.ENSCAFP00000025076, Canis_familiaris.ENSCAFP00000050730, Canis_familiaris.ENSCAFP00000053810, Canis_familiaris.ENSCAFP00000055935, Canis_fami…
OG0000131: Caenorhabditis_elegans.WBGene00001681.1, Canis_familiaris.ENSCAFP00000001763, Canis_familiaris.ENSCAFP00000003005, Canis_familiaris.ENSCAFP00000003008, Canis_familiaris.ENSCAFP00000006355, Canis_familiaris.ENSCAFP00000021588, Canis_familiaris.ENSCAFP00000024872, Canis_familiaris.ENSCAFP00000028529, Canis_familiaris.ENSCAFP00000037704, Canis_familiaris.ENSCAFP00000038498, Canis_familiar…
OG0000132: Ciona_intestinalis.ENSCINP00000021190, Ciona_intestinalis.ENSCINP00000025840, Ciona_intestinalis.ENSCINP00000027491, Ciona_intestinalis.ENSCINP00000032366, Danio_rerio.ENSDARP00000067774, Danio_rerio.ENSDARP00000090594, Danio_rerio.ENSDARP00000094263, Danio_rerio.ENSDARP00000099801, Danio_rerio.ENSDARP00000100172, Danio_rerio.ENSDARP00000103447, Danio_rerio.ENSDARP00000105693, Danio_re…
OG0000133: Caenorhabditis_elegans.WBGene00009920.1, Caenorhabditis_elegans.WBGene00009929.1, Caenorhabditis_elegans.WBGene00019018.1, Caenorhabditis_elegans.WBGene00019844.1, Canis_familiaris.ENSCAFP00000008402, Canis_familiaris.ENSCAFP00000008598, Canis_familiaris.ENSCAFP00000009572, Canis_familiaris.ENSCAFP00000011459, Canis_familiaris.ENSCAFP00000020983, Canis_familiaris.ENSCAFP00000045715, Ca…
OG0000134: Canis_familiaris.ENSCAFP00000005924, Canis_familiaris.ENSCAFP00000006073, Canis_familiaris.ENSCAFP00000013035, Canis_familiaris.ENSCAFP00000017588, Canis_familiaris.ENSCAFP00000039439, Canis_familiaris.ENSCAFP00000046190, Canis_familiaris.ENSCAFP00000052649, Ciona_intestinalis.ENSCINP00000003792, Ciona_intestinalis.ENSCINP00000003812, Ciona_intestinalis.ENSCINP00000004900, Ciona_intest…
OG0000135: Caenorhabditis_elegans.WBGene00000898.1, Caenorhabditis_elegans.WBGene00002195.1, Caenorhabditis_elegans.WBGene00002199.1, Caenorhabditis_elegans.WBGene00002200.1, Caenorhabditis_elegans.WBGene00002205.1, Caenorhabditis_elegans.WBGene00002211.1, Caenorhabditis_elegans.WBGene00003862.1, Caenorhabditis_elegans.WBGene00003863.1, Caenorhabditis_elegans.WBGene00004740.1, Caenorhabditis_eleg…
OG0000136: Mnemiopsis_leidyi.ML00081a-PA, Mnemiopsis_leidyi.ML00159a-PA, Mnemiopsis_leidyi.ML00251a-PA, Mnemiopsis_leidyi.ML00301a-PA, Mnemiopsis_leidyi.ML00478a-PA, Mnemiopsis_leidyi.ML005011a-PA, Mnemiopsis_leidyi.ML00523a-PA, Mnemiopsis_leidyi.ML005312a-PA, Mnemiopsis_leidyi.ML00558a-PA, Mnemiopsis_leidyi.ML00701a-PA, Mnemiopsis_leidyi.ML00909a-PA, Mnemiopsis_leidyi.ML00974a-PA, Mnemiopsis_lei…
OG0000137: Caenorhabditis_elegans.WBGene00006657.1, Caenorhabditis_elegans.WBGene00006659.1, Caenorhabditis_elegans.WBGene00006662.1, Caenorhabditis_elegans.WBGene00006663.1, Caenorhabditis_elegans.WBGene00006668.1, Caenorhabditis_elegans.WBGene00006671.1, Caenorhabditis_elegans.WBGene00006672.1, Caenorhabditis_elegans.WBGene00006674.1, Caenorhabditis_elegans.WBGene00006675.1, Caenorhabditis_eleg…
OG0000138: Caenorhabditis_elegans.WBGene00012722.1, Caenorhabditis_elegans.WBGene00012723.1, Canis_familiaris.ENSCAFP00000001850, Canis_familiaris.ENSCAFP00000007901, Canis_familiaris.ENSCAFP00000035055, Canis_familiaris.ENSCAFP00000037668, Canis_familiaris.ENSCAFP00000038745, Canis_familiaris.ENSCAFP00000041701, Canis_familiaris.ENSCAFP00000057072, Canis_familiaris.ENSCAFP00000061965, Canis_fami…
OG0000139: Caenorhabditis_elegans.WBGene00005748.1, Caenorhabditis_elegans.WBGene00005749.1, Caenorhabditis_elegans.WBGene00005750.1, Caenorhabditis_elegans.WBGene00005751.1, Caenorhabditis_elegans.WBGene00005753.1, Caenorhabditis_elegans.WBGene00005754.1, Caenorhabditis_elegans.WBGene00005755.1, Caenorhabditis_elegans.WBGene00005756.1, Caenorhabditis_elegans.WBGene00005757.1, Caenorhabditis_eleg…
OG0000140: Caenorhabditis_elegans.WBGene00001202.1, Caenorhabditis_elegans.WBGene00002242.1, Caenorhabditis_elegans.WBGene00004793.1, Caenorhabditis_elegans.WBGene00007862.1, Caenorhabditis_elegans.WBGene00008819.1, Caenorhabditis_elegans.WBGene00018402.1, Canis_familiaris.ENSCAFP00000000699, Canis_familiaris.ENSCAFP00000000715, Canis_familiaris.ENSCAFP00000005187, Canis_familiaris.ENSCAFP0000000…
OG0000141: Caenorhabditis_elegans.WBGene00006979.1, Caenorhabditis_elegans.WBGene00020800.1, Canis_familiaris.ENSCAFP00000016408, Canis_familiaris.ENSCAFP00000016428, Canis_familiaris.ENSCAFP00000017128, Canis_familiaris.ENSCAFP00000018655, Canis_familiaris.ENSCAFP00000022917, Canis_familiaris.ENSCAFP00000034667, Canis_familiaris.ENSCAFP00000048331, Canis_familiaris.ENSCAFP00000062807, Canis_fami…
OG0000142: Caenorhabditis_elegans.WBGene00004335.1, Caenorhabditis_elegans.WBGene00006604.1, Canis_familiaris.ENSCAFP00000005264, Canis_familiaris.ENSCAFP00000007216, Canis_familiaris.ENSCAFP00000008732, Canis_familiaris.ENSCAFP00000008735, Canis_familiaris.ENSCAFP00000028008, Canis_familiaris.ENSCAFP00000028355, Canis_familiaris.ENSCAFP00000061355, Canis_familiaris.ENSCAFP00000062058, Ciona_inte…
OG0000143: Caenorhabditis_elegans.WBGene00007282.1, Caenorhabditis_elegans.WBGene00007283.1, Caenorhabditis_elegans.WBGene00007851.1, Caenorhabditis_elegans.WBGene00008188.1, Caenorhabditis_elegans.WBGene00008190.1, Caenorhabditis_elegans.WBGene00008201.1, Caenorhabditis_elegans.WBGene00008202.1, Caenorhabditis_elegans.WBGene00008636.1, Caenorhabditis_elegans.WBGene00008696.1, Caenorhabditis_eleg…
OG0000144: Caenorhabditis_elegans.WBGene00009023.1, Caenorhabditis_elegans.WBGene00012531.1, Caenorhabditis_elegans.WBGene00018566.1, Caenorhabditis_elegans.WBGene00018568.1, Canis_familiaris.ENSCAFP00000008141, Canis_familiaris.ENSCAFP00000009991, Canis_familiaris.ENSCAFP00000011405, Canis_familiaris.ENSCAFP00000016538, Canis_familiaris.ENSCAFP00000018210, Canis_familiaris.ENSCAFP00000018235, Ca…
OG0000145: Canis_familiaris.ENSCAFP00000011830, Canis_familiaris.ENSCAFP00000014922, Canis_familiaris.ENSCAFP00000019522, Canis_familiaris.ENSCAFP00000031965, Canis_familiaris.ENSCAFP00000046557, Canis_familiaris.ENSCAFP00000055360, Canis_familiaris.ENSCAFP00000060284, Canis_familiaris.ENSCAFP00000065017, Ciona_intestinalis.ENSCINP00000013312, Ciona_intestinalis.ENSCINP00000014633, Ciona_intestin…
OG0000146: Caenorhabditis_elegans.WBGene00006496.1, Caenorhabditis_elegans.WBGene00006805.1, Canis_familiaris.ENSCAFP00000000358, Canis_familiaris.ENSCAFP00000008192, Canis_familiaris.ENSCAFP00000013586, Canis_familiaris.ENSCAFP00000016281, Canis_familiaris.ENSCAFP00000018209, Canis_familiaris.ENSCAFP00000028038, Canis_familiaris.ENSCAFP00000036323, Canis_familiaris.ENSCAFP00000050864, Canis_fami…
OG0000147: Caenorhabditis_elegans.WBGene00005227.1, Caenorhabditis_elegans.WBGene00005228.1, Caenorhabditis_elegans.WBGene00005229.1, Caenorhabditis_elegans.WBGene00005230.1, Caenorhabditis_elegans.WBGene00005231.1, Caenorhabditis_elegans.WBGene00005233.1, Caenorhabditis_elegans.WBGene00005234.1, Caenorhabditis_elegans.WBGene00005236.1, Caenorhabditis_elegans.WBGene00005237.1, Caenorhabditis_eleg…
OG0000148: Caenorhabditis_elegans.WBGene00018779.1, Caenorhabditis_elegans.WBGene00019207.1, Caenorhabditis_elegans.WBGene00019979.1, Canis_familiaris.ENSCAFP00000003651, Canis_familiaris.ENSCAFP00000023009, Canis_familiaris.ENSCAFP00000045322, Canis_familiaris.ENSCAFP00000052705, Canis_familiaris.ENSCAFP00000060609, Canis_familiaris.ENSCAFP00000063562, Canis_familiaris.ENSCAFP00000063928, Ciona_…
OG0000149: Caenorhabditis_elegans.WBGene00005077.1, Canis_familiaris.ENSCAFP00000005934, Canis_familiaris.ENSCAFP00000011788, Canis_familiaris.ENSCAFP00000012577, Canis_familiaris.ENSCAFP00000015667, Canis_familiaris.ENSCAFP00000017792, Canis_familiaris.ENSCAFP00000032817, Canis_familiaris.ENSCAFP00000044994, Canis_familiaris.ENSCAFP00000046785, Canis_familiaris.ENSCAFP00000049059, Canis_familiar…
OG0000150: Caenorhabditis_elegans.WBGene00004182.1, Caenorhabditis_elegans.WBGene00004183.1, Canis_familiaris.ENSCAFP00000023040, Canis_familiaris.ENSCAFP00000062108, Ciona_intestinalis.ENSCINP00000010447, Ciona_intestinalis.ENSCINP00000016276, Ciona_intestinalis.ENSCINP00000036094, Danio_rerio.ENSDARP00000071912, Danio_rerio.ENSDARP00000072388, Danio_rerio.ENSDARP00000074328, Danio_rerio.ENSDARP…
OG0000151: Canis_familiaris.ENSCAFP00000007033, Canis_familiaris.ENSCAFP00000040007, Danio_rerio.ENSDARP00000006227, Danio_rerio.ENSDARP00000007384, Danio_rerio.ENSDARP00000017772, Danio_rerio.ENSDARP00000024194, Danio_rerio.ENSDARP00000034418, Danio_rerio.ENSDARP00000039146, Danio_rerio.ENSDARP00000043147, Danio_rerio.ENSDARP00000056163, Danio_rerio.ENSDARP00000056305, Danio_rerio.ENSDARP0000005…
OG0000152: Caenorhabditis_elegans.WBGene00001439.1, Canis_familiaris.ENSCAFP00000002320, Canis_familiaris.ENSCAFP00000016069, Canis_familiaris.ENSCAFP00000018278, Canis_familiaris.ENSCAFP00000023435, Canis_familiaris.ENSCAFP00000027604, Canis_familiaris.ENSCAFP00000038348, Canis_familiaris.ENSCAFP00000039458, Canis_familiaris.ENSCAFP00000041407, Canis_familiaris.ENSCAFP00000047072, Canis_familiar…
OG0000153: Canis_familiaris.ENSCAFP00000006090, Canis_familiaris.ENSCAFP00000006095, Canis_familiaris.ENSCAFP00000006221, Canis_familiaris.ENSCAFP00000023479, Canis_familiaris.ENSCAFP00000031263, Ciona_intestinalis.ENSCINP00000008406, Ciona_intestinalis.ENSCINP00000009781, Ciona_intestinalis.ENSCINP00000009791, Ciona_intestinalis.ENSCINP00000012139, Ciona_intestinalis.ENSCINP00000013487, Ciona_in…
OG0000154: Caenorhabditis_elegans.WBGene00000966.1, Caenorhabditis_elegans.WBGene00000979.1, Caenorhabditis_elegans.WBGene00000983.1, Caenorhabditis_elegans.WBGene00018885.1, Canis_familiaris.ENSCAFP00000000084, Canis_familiaris.ENSCAFP00000000212, Canis_familiaris.ENSCAFP00000000217, Canis_familiaris.ENSCAFP00000000221, Canis_familiaris.ENSCAFP00000017708, Canis_familiaris.ENSCAFP00000029598, Ca…
OG0000155: Mus_musculus.ENSMUSP00000041653, Mus_musculus.ENSMUSP00000073621, Mus_musculus.ENSMUSP00000073768, Mus_musculus.ENSMUSP00000074593, Mus_musculus.ENSMUSP00000077552, Mus_musculus.ENSMUSP00000077568, Mus_musculus.ENSMUSP00000078103, Mus_musculus.ENSMUSP00000083520, Mus_musculus.ENSMUSP00000096301, Mus_musculus.ENSMUSP00000096316, Mus_musculus.ENSMUSP00000096318, Mus_musculus.ENSMUSP00000…
OG0000156: Caenorhabditis_elegans.WBGene00004372.1, Caenorhabditis_elegans.WBGene00006942.1, Caenorhabditis_elegans.WBGene00006978.1, Caenorhabditis_elegans.WBGene00006982.1, Canis_familiaris.ENSCAFP00000030275, Canis_familiaris.ENSCAFP00000043113, Canis_familiaris.ENSCAFP00000046740, Canis_familiaris.ENSCAFP00000054140, Canis_familiaris.ENSCAFP00000056359, Ciona_intestinalis.ENSCINP00000025312, …
OG0000157: Caenorhabditis_elegans.WBGene00006069.1, Caenorhabditis_elegans.WBGene00006070.1, Caenorhabditis_elegans.WBGene00006071.1, Caenorhabditis_elegans.WBGene00006137.1, Caenorhabditis_elegans.WBGene00006138.1, Caenorhabditis_elegans.WBGene00006139.1, Caenorhabditis_elegans.WBGene00006140.1, Caenorhabditis_elegans.WBGene00006141.1, Caenorhabditis_elegans.WBGene00006142.1, Caenorhabditis_eleg…
OG0000158: Canis_familiaris.ENSCAFP00000007532, Canis_familiaris.ENSCAFP00000011341, Canis_familiaris.ENSCAFP00000011447, Canis_familiaris.ENSCAFP00000016908, Canis_familiaris.ENSCAFP00000016982, Canis_familiaris.ENSCAFP00000017137, Canis_familiaris.ENSCAFP00000018308, Canis_familiaris.ENSCAFP00000036633, Canis_familiaris.ENSCAFP00000042808, Canis_familiaris.ENSCAFP00000057716, Ciona_intestinalis…
OG0000159: Canis_familiaris.ENSCAFP00000015227, Canis_familiaris.ENSCAFP00000015239, Canis_familiaris.ENSCAFP00000024219, Canis_familiaris.ENSCAFP00000038032, Canis_familiaris.ENSCAFP00000038746, Canis_familiaris.ENSCAFP00000040026, Canis_familiaris.ENSCAFP00000040474, Canis_familiaris.ENSCAFP00000042591, Canis_familiaris.ENSCAFP00000044435, Canis_familiaris.ENSCAFP00000052548, Canis_familiaris.E…
OG0000160: Monodelphis_domestica.ENSMODP00000001218, Monodelphis_domestica.ENSMODP00000038663, Monodelphis_domestica.ENSMODP00000038671, Monodelphis_domestica.ENSMODP00000038724, Monodelphis_domestica.ENSMODP00000038742, Monodelphis_domestica.ENSMODP00000038755, Monodelphis_domestica.ENSMODP00000038794, Monodelphis_domestica.ENSMODP00000038897, Monodelphis_domestica.ENSMODP00000038899, Monodelphi…
OG0000161: Caenorhabditis_elegans.WBGene00007753.1, Caenorhabditis_elegans.WBGene00007755.1, Caenorhabditis_elegans.WBGene00008776.1, Caenorhabditis_elegans.WBGene00015283.1, Caenorhabditis_elegans.WBGene00020195.1, Canis_familiaris.ENSCAFP00000000001, Canis_familiaris.ENSCAFP00000000528, Canis_familiaris.ENSCAFP00000002967, Canis_familiaris.ENSCAFP00000002969, Canis_familiaris.ENSCAFP00000028165…
OG0000162: Canis_familiaris.ENSCAFP00000006591, Canis_familiaris.ENSCAFP00000006613, Canis_familiaris.ENSCAFP00000006617, Canis_familiaris.ENSCAFP00000038304, Canis_familiaris.ENSCAFP00000040604, Canis_familiaris.ENSCAFP00000041236, Canis_familiaris.ENSCAFP00000054717, Canis_familiaris.ENSCAFP00000060630, Canis_familiaris.ENSCAFP00000064637, Drosophila_melanogaster.FBpp0085444, Gallus_gallus.ENSG…
OG0000163: Caenorhabditis_elegans.WBGene00009257.1, Canis_familiaris.ENSCAFP00000002693, Canis_familiaris.ENSCAFP00000009934, Canis_familiaris.ENSCAFP00000009968, Canis_familiaris.ENSCAFP00000032883, Canis_familiaris.ENSCAFP00000037373, Canis_familiaris.ENSCAFP00000038009, Canis_familiaris.ENSCAFP00000041452, Canis_familiaris.ENSCAFP00000048638, Canis_familiaris.ENSCAFP00000059528, Canis_familiar…
OG0000164: Caenorhabditis_elegans.WBGene00000069.1, Caenorhabditis_elegans.WBGene00000071.1, Canis_familiaris.ENSCAFP00000001538, Canis_familiaris.ENSCAFP00000006064, Canis_familiaris.ENSCAFP00000014604, Canis_familiaris.ENSCAFP00000015076, Canis_familiaris.ENSCAFP00000017783, Canis_familiaris.ENSCAFP00000018061, Canis_familiaris.ENSCAFP00000018143, Canis_familiaris.ENSCAFP00000039800, Canis_fami…
OG0000165: Caenorhabditis_elegans.WBGene00001577.1, Caenorhabditis_elegans.WBGene00012128.1, Canis_familiaris.ENSCAFP00000008109, Canis_familiaris.ENSCAFP00000009337, Canis_familiaris.ENSCAFP00000013053, Canis_familiaris.ENSCAFP00000013060, Canis_familiaris.ENSCAFP00000017373, Canis_familiaris.ENSCAFP00000045054, Canis_familiaris.ENSCAFP00000050905, Canis_familiaris.ENSCAFP00000050958, Ciona_inte…
OG0000166: Canis_familiaris.ENSCAFP00000002315, Canis_familiaris.ENSCAFP00000006823, Canis_familiaris.ENSCAFP00000033766, Canis_familiaris.ENSCAFP00000033768, Canis_familiaris.ENSCAFP00000034012, Canis_familiaris.ENSCAFP00000037137, Canis_familiaris.ENSCAFP00000038234, Canis_familiaris.ENSCAFP00000038372, Canis_familiaris.ENSCAFP00000040076, Canis_familiaris.ENSCAFP00000040697, Canis_familiaris.E…
OG0000167: Canis_familiaris.ENSCAFP00000010766, Canis_familiaris.ENSCAFP00000010861, Canis_familiaris.ENSCAFP00000010870, Canis_familiaris.ENSCAFP00000062374, Danio_rerio.ENSDARP00000016453, Danio_rerio.ENSDARP00000045668, Danio_rerio.ENSDARP00000063483, Danio_rerio.ENSDARP00000075658, Danio_rerio.ENSDARP00000094849, Danio_rerio.ENSDARP00000108711, Danio_rerio.ENSDARP00000145217, Danio_rerio.ENSD…
OG0000168: Caenorhabditis_elegans.WBGene00001953.1, Caenorhabditis_elegans.WBGene00001957.1, Canis_familiaris.ENSCAFP00000003654, Canis_familiaris.ENSCAFP00000005584, Canis_familiaris.ENSCAFP00000011616, Canis_familiaris.ENSCAFP00000018365, Canis_familiaris.ENSCAFP00000026018, Canis_familiaris.ENSCAFP00000038772, Canis_familiaris.ENSCAFP00000040947, Ciona_intestinalis.ENSCINP00000010771, Ciona_in…
OG0000169: Caenorhabditis_elegans.WBGene00022811.1, Mnemiopsis_leidyi.ML05503a-PA, Nematostella_vectensis.EDO26092, Nematostella_vectensis.EDO26269, Nematostella_vectensis.EDO27086, Nematostella_vectensis.EDO27575, Nematostella_vectensis.EDO29452, Nematostella_vectensis.EDO29594, Nematostella_vectensis.EDO30031, Nematostella_vectensis.EDO30033, Nematostella_vectensis.EDO30034, Nematostella_vecten…
OG0000170: Caenorhabditis_elegans.WBGene00006612.1, Caenorhabditis_elegans.WBGene00022454.1, Canis_familiaris.ENSCAFP00000010159, Canis_familiaris.ENSCAFP00000026713, Canis_familiaris.ENSCAFP00000027741, Canis_familiaris.ENSCAFP00000028895, Canis_familiaris.ENSCAFP00000031262, Canis_familiaris.ENSCAFP00000048548, Ciona_intestinalis.ENSCINP00000001022, Ciona_intestinalis.ENSCINP00000003143, Ciona_…
OG0000171: Canis_familiaris.ENSCAFP00000001223, Canis_familiaris.ENSCAFP00000002345, Canis_familiaris.ENSCAFP00000005354, Canis_familiaris.ENSCAFP00000009800, Canis_familiaris.ENSCAFP00000010534, Canis_familiaris.ENSCAFP00000013458, Canis_familiaris.ENSCAFP00000017629, Canis_familiaris.ENSCAFP00000048504, Canis_familiaris.ENSCAFP00000052304, Ciona_intestinalis.ENSCINP00000001474, Ciona_intestinal…
OG0000172: Canis_familiaris.ENSCAFP00000016888, Canis_familiaris.ENSCAFP00000016910, Canis_familiaris.ENSCAFP00000016990, Canis_familiaris.ENSCAFP00000017051, Canis_familiaris.ENSCAFP00000017284, Canis_familiaris.ENSCAFP00000017306, Canis_familiaris.ENSCAFP00000017325, Canis_familiaris.ENSCAFP00000029004, Canis_familiaris.ENSCAFP00000032455, Canis_familiaris.ENSCAFP00000032888, Canis_familiaris.E…
OG0000173: Caenorhabditis_elegans.WBGene00001578.1, Caenorhabditis_elegans.WBGene00006412.1, Caenorhabditis_elegans.WBGene00015067.1, Caenorhabditis_elegans.WBGene00015071.1, Caenorhabditis_elegans.WBGene00016862.1, Caenorhabditis_elegans.WBGene00016863.1, Caenorhabditis_elegans.WBGene00017205.1, Caenorhabditis_elegans.WBGene00017431.1, Caenorhabditis_elegans.WBGene00017478.1, Caenorhabditis_eleg…
OG0000174: Caenorhabditis_elegans.WBGene00003375.1, Caenorhabditis_elegans.WBGene00013289.1, Caenorhabditis_elegans.WBGene00015216.1, Caenorhabditis_elegans.WBGene00017644.1, Canis_familiaris.ENSCAFP00000013877, Canis_familiaris.ENSCAFP00000019039, Canis_familiaris.ENSCAFP00000027229, Canis_familiaris.ENSCAFP00000044951, Canis_familiaris.ENSCAFP00000045737, Canis_familiaris.ENSCAFP00000051495, Ca…
OG0000175: Caenorhabditis_elegans.WBGene00001651.1, Caenorhabditis_elegans.WBGene00001795.1, Caenorhabditis_elegans.WBGene00001796.1, Canis_familiaris.ENSCAFP00000002558, Canis_familiaris.ENSCAFP00000005603, Canis_familiaris.ENSCAFP00000016194, Canis_familiaris.ENSCAFP00000017598, Canis_familiaris.ENSCAFP00000022528, Canis_familiaris.ENSCAFP00000035825, Canis_familiaris.ENSCAFP00000037777, Canis_…
OG0000176: Caenorhabditis_elegans.WBGene00003041.1, Caenorhabditis_elegans.WBGene00021661.1, Canis_familiaris.ENSCAFP00000001579, Canis_familiaris.ENSCAFP00000007631, Canis_familiaris.ENSCAFP00000012910, Canis_familiaris.ENSCAFP00000025516, Canis_familiaris.ENSCAFP00000027430, Canis_familiaris.ENSCAFP00000053553, Canis_familiaris.ENSCAFP00000055889, Canis_familiaris.ENSCAFP00000056449, Canis_fami…
OG0000177: Caenorhabditis_elegans.WBGene00009337.1, Canis_familiaris.ENSCAFP00000001263, Canis_familiaris.ENSCAFP00000006261, Canis_familiaris.ENSCAFP00000010557, Canis_familiaris.ENSCAFP00000011335, Canis_familiaris.ENSCAFP00000036141, Canis_familiaris.ENSCAFP00000038098, Canis_familiaris.ENSCAFP00000047367, Canis_familiaris.ENSCAFP00000050925, Canis_familiaris.ENSCAFP00000064015, Ciona_intestin…
OG0000178: Canis_familiaris.ENSCAFP00000003210, Canis_familiaris.ENSCAFP00000004587, Canis_familiaris.ENSCAFP00000019242, Canis_familiaris.ENSCAFP00000020893, Canis_familiaris.ENSCAFP00000026216, Canis_familiaris.ENSCAFP00000026380, Canis_familiaris.ENSCAFP00000028441, Canis_familiaris.ENSCAFP00000029624, Canis_familiaris.ENSCAFP00000030106, Canis_familiaris.ENSCAFP00000035909, Ciona_intestinalis…
OG0000179: Danio_rerio.ENSDARP00000094954, Danio_rerio.ENSDARP00000098381, Danio_rerio.ENSDARP00000101495, Danio_rerio.ENSDARP00000102865, Danio_rerio.ENSDARP00000103555, Danio_rerio.ENSDARP00000107121, Danio_rerio.ENSDARP00000107640, Danio_rerio.ENSDARP00000109732, Danio_rerio.ENSDARP00000115346, Danio_rerio.ENSDARP00000115982, Danio_rerio.ENSDARP00000118099, Danio_rerio.ENSDARP00000118303, Dani…
OG0000180: Caenorhabditis_elegans.WBGene00013917.1, Caenorhabditis_elegans.WBGene00015203.1, Canis_familiaris.ENSCAFP00000028361, Canis_familiaris.ENSCAFP00000029350, Ciona_intestinalis.ENSCINP00000000891, Ciona_intestinalis.ENSCINP00000007891, Danio_rerio.ENSDARP00000045176, Danio_rerio.ENSDARP00000138340, Drosophila_melanogaster.FBpp0077908, Drosophila_melanogaster.FBpp0087515, Gallus_gallus.EN…
OG0000181: Canis_familiaris.ENSCAFP00000001125, Canis_familiaris.ENSCAFP00000001140, Canis_familiaris.ENSCAFP00000001141, Canis_familiaris.ENSCAFP00000001142, Canis_familiaris.ENSCAFP00000001618, Canis_familiaris.ENSCAFP00000001623, Canis_familiaris.ENSCAFP00000003660, Canis_familiaris.ENSCAFP00000015983, Canis_familiaris.ENSCAFP00000016010, Canis_familiaris.ENSCAFP00000019022, Danio_rerio.ENSDAR…
OG0000182: Canis_familiaris.ENSCAFP00000000112, Canis_familiaris.ENSCAFP00000001197, Canis_familiaris.ENSCAFP00000003059, Canis_familiaris.ENSCAFP00000028534, Canis_familiaris.ENSCAFP00000028538, Canis_familiaris.ENSCAFP00000028709, Canis_familiaris.ENSCAFP00000029107, Canis_familiaris.ENSCAFP00000032150, Canis_familiaris.ENSCAFP00000041413, Canis_familiaris.ENSCAFP00000042376, Canis_familiaris.E…
OG0000183: Caenorhabditis_elegans.WBGene00009743.1, Caenorhabditis_elegans.WBGene00011926.1, Canis_familiaris.ENSCAFP00000002735, Canis_familiaris.ENSCAFP00000018470, Canis_familiaris.ENSCAFP00000019415, Canis_familiaris.ENSCAFP00000019432, Canis_familiaris.ENSCAFP00000024720, Canis_familiaris.ENSCAFP00000032690, Canis_familiaris.ENSCAFP00000035694, Canis_familiaris.ENSCAFP00000044124, Canis_fami…
OG0000184: Canis_familiaris.ENSCAFP00000014790, Canis_familiaris.ENSCAFP00000014915, Canis_familiaris.ENSCAFP00000018979, Canis_familiaris.ENSCAFP00000046034, Canis_familiaris.ENSCAFP00000052971, Canis_familiaris.ENSCAFP00000054559, Canis_familiaris.ENSCAFP00000063519, Ciona_intestinalis.ENSCINP00000011425, Ciona_intestinalis.ENSCINP00000024269, Ciona_intestinalis.ENSCINP00000036454, Danio_rerio.…
OG0000185: Caenorhabditis_elegans.WBGene00008551.1, Caenorhabditis_elegans.WBGene00013914.1, Canis_familiaris.ENSCAFP00000002762, Canis_familiaris.ENSCAFP00000014603, Canis_familiaris.ENSCAFP00000025382, Canis_familiaris.ENSCAFP00000025386, Canis_familiaris.ENSCAFP00000028258, Canis_familiaris.ENSCAFP00000047667, Canis_familiaris.ENSCAFP00000048824, Canis_familiaris.ENSCAFP00000055464, Canis_fami…
OG0000186: Caenorhabditis_elegans.WBGene00003043.1, Caenorhabditis_elegans.WBGene00006923.1, Canis_familiaris.ENSCAFP00000009168, Canis_familiaris.ENSCAFP00000014729, Canis_familiaris.ENSCAFP00000019598, Canis_familiaris.ENSCAFP00000040487, Canis_familiaris.ENSCAFP00000040531, Canis_familiaris.ENSCAFP00000041218, Canis_familiaris.ENSCAFP00000052338, Canis_familiaris.ENSCAFP00000061501, Ciona_inte…
OG0000187: Caenorhabditis_elegans.WBGene00000542.1, Caenorhabditis_elegans.WBGene00000544.1, Caenorhabditis_elegans.WBGene00000545.1, Caenorhabditis_elegans.WBGene00000546.1, Caenorhabditis_elegans.WBGene00000547.1, Canis_familiaris.ENSCAFP00000002900, Canis_familiaris.ENSCAFP00000007939, Canis_familiaris.ENSCAFP00000007953, Canis_familiaris.ENSCAFP00000015829, Canis_familiaris.ENSCAFP00000017748…
OG0000188: Caenorhabditis_elegans.WBGene00000423.1, Canis_familiaris.ENSCAFP00000000102, Canis_familiaris.ENSCAFP00000001448, Canis_familiaris.ENSCAFP00000005763, Canis_familiaris.ENSCAFP00000010478, Canis_familiaris.ENSCAFP00000036994, Canis_familiaris.ENSCAFP00000053072, Ciona_intestinalis.ENSCINP00000000654, Ciona_intestinalis.ENSCINP00000016140, Ciona_intestinalis.ENSCINP00000019812, Ciona_in…
OG0000189: Caenorhabditis_elegans.WBGene00004039.1, Caenorhabditis_elegans.WBGene00004045.1, Canis_familiaris.ENSCAFP00000007357, Canis_familiaris.ENSCAFP00000008773, Canis_familiaris.ENSCAFP00000016153, Canis_familiaris.ENSCAFP00000018473, Canis_familiaris.ENSCAFP00000020523, Canis_familiaris.ENSCAFP00000028689, Canis_familiaris.ENSCAFP00000038338, Canis_familiaris.ENSCAFP00000059159, Ciona_inte…
OG0000190: Canis_familiaris.ENSCAFP00000012769, Canis_familiaris.ENSCAFP00000012785, Canis_familiaris.ENSCAFP00000012793, Canis_familiaris.ENSCAFP00000013736, Canis_familiaris.ENSCAFP00000016093, Canis_familiaris.ENSCAFP00000050615, Canis_familiaris.ENSCAFP00000052220, Ciona_intestinalis.ENSCINP00000001727, Ciona_intestinalis.ENSCINP00000003422, Ciona_intestinalis.ENSCINP00000006340, Ciona_intest…
OG0000191: Danio_rerio.ENSDARP00000132116, Danio_rerio.ENSDARP00000142921, Danio_rerio.ENSDARP00000142947, Danio_rerio.ENSDARP00000147613, Gallus_gallus.ENSGALP00000072526, Mnemiopsis_leidyi.ML000111a-PA, Mnemiopsis_leidyi.ML00578a-PA, Mnemiopsis_leidyi.ML008017a-PA, Mnemiopsis_leidyi.ML008018a-PA, Mnemiopsis_leidyi.ML008020a-PA, Mnemiopsis_leidyi.ML01052a-PA, Mnemiopsis_leidyi.ML01107a-PA, Mnemi…
OG0000192: Caenorhabditis_elegans.WBGene00007419.1, Caenorhabditis_elegans.WBGene00015406.1, Caenorhabditis_elegans.WBGene00044468.1, Canis_familiaris.ENSCAFP00000015064, Canis_familiaris.ENSCAFP00000022233, Canis_familiaris.ENSCAFP00000022239, Canis_familiaris.ENSCAFP00000022251, Canis_familiaris.ENSCAFP00000027715, Canis_familiaris.ENSCAFP00000047191, Canis_familiaris.ENSCAFP00000059939, Ciona_…
OG0000193: Danio_rerio.ENSDARP00000100589, Danio_rerio.ENSDARP00000106148, Danio_rerio.ENSDARP00000107286, Danio_rerio.ENSDARP00000107321, Danio_rerio.ENSDARP00000110020, Danio_rerio.ENSDARP00000112604, Danio_rerio.ENSDARP00000113895, Danio_rerio.ENSDARP00000114081, Danio_rerio.ENSDARP00000114421, Danio_rerio.ENSDARP00000115194, Danio_rerio.ENSDARP00000115222, Danio_rerio.ENSDARP00000115543, Dani…
OG0000194: Danio_rerio.ENSDARP00000037348, Danio_rerio.ENSDARP00000062714, Danio_rerio.ENSDARP00000089928, Danio_rerio.ENSDARP00000089930, Danio_rerio.ENSDARP00000102449, Danio_rerio.ENSDARP00000105652, Danio_rerio.ENSDARP00000107075, Danio_rerio.ENSDARP00000107800, Danio_rerio.ENSDARP00000112908, Danio_rerio.ENSDARP00000113265, Danio_rerio.ENSDARP00000113702, Danio_rerio.ENSDARP00000114257, Dani…
OG0000195: Caenorhabditis_elegans.WBGene00001620.1, Caenorhabditis_elegans.WBGene00001621.1, Caenorhabditis_elegans.WBGene00001622.1, Caenorhabditis_elegans.WBGene00001623.1, Caenorhabditis_elegans.WBGene00001624.1, Caenorhabditis_elegans.WBGene00001625.1, Canis_familiaris.ENSCAFP00000003046, Canis_familiaris.ENSCAFP00000004745, Canis_familiaris.ENSCAFP00000023841, Canis_familiaris.ENSCAFP0000002…
OG0000196: Caenorhabditis_elegans.WBGene00007261.1, Canis_familiaris.ENSCAFP00000008337, Canis_familiaris.ENSCAFP00000017440, Canis_familiaris.ENSCAFP00000018943, Canis_familiaris.ENSCAFP00000036307, Canis_familiaris.ENSCAFP00000051355, Canis_familiaris.ENSCAFP00000051944, Canis_familiaris.ENSCAFP00000064151, Ciona_intestinalis.ENSCINP00000034057, Danio_rerio.ENSDARP00000038014, Danio_rerio.ENSDA…
OG0000197: Canis_familiaris.ENSCAFP00000021753, Canis_familiaris.ENSCAFP00000024268, Canis_familiaris.ENSCAFP00000040411, Canis_familiaris.ENSCAFP00000041972, Canis_familiaris.ENSCAFP00000054012, Canis_familiaris.ENSCAFP00000056916, Canis_familiaris.ENSCAFP00000063476, Ciona_intestinalis.ENSCINP00000000976, Ciona_intestinalis.ENSCINP00000029150, Danio_rerio.ENSDARP00000018055, Danio_rerio.ENSDARP…
OG0000198: Caenorhabditis_elegans.WBGene00006462.1, Caenorhabditis_elegans.WBGene00016029.1, Caenorhabditis_elegans.WBGene00017687.1, Canis_familiaris.ENSCAFP00000001756, Canis_familiaris.ENSCAFP00000027643, Canis_familiaris.ENSCAFP00000044448, Canis_familiaris.ENSCAFP00000045589, Canis_familiaris.ENSCAFP00000046483, Canis_familiaris.ENSCAFP00000056428, Canis_familiaris.ENSCAFP00000060891, Canis_…
OG0000199: Caenorhabditis_elegans.WBGene00000216.1, Caenorhabditis_elegans.WBGene00000217.1, Canis_familiaris.ENSCAFP00000014791, Canis_familiaris.ENSCAFP00000014987, Canis_familiaris.ENSCAFP00000024039, Canis_familiaris.ENSCAFP00000029216, Canis_familiaris.ENSCAFP00000029282, Canis_familiaris.ENSCAFP00000030742, Canis_familiaris.ENSCAFP00000060216, Canis_familiaris.ENSCAFP00000061818, Ciona_inte…
OG0000200: Caenorhabditis_elegans.WBGene00000249.1, Caenorhabditis_elegans.WBGene00000250.1, Caenorhabditis_elegans.WBGene00012866.1, Caenorhabditis_elegans.WBGene00017051.1, Caenorhabditis_elegans.WBGene00019649.1, Canis_familiaris.ENSCAFP00000018803, Canis_familiaris.ENSCAFP00000022277, Canis_familiaris.ENSCAFP00000034255, Canis_familiaris.ENSCAFP00000045531, Canis_familiaris.ENSCAFP00000050122…
OG0000201: Caenorhabditis_elegans.WBGene00000583.1, Caenorhabditis_elegans.WBGene00006845.1, Canis_familiaris.ENSCAFP00000009303, Canis_familiaris.ENSCAFP00000019266, Canis_familiaris.ENSCAFP00000021988, Canis_familiaris.ENSCAFP00000022625, Canis_familiaris.ENSCAFP00000026532, Canis_familiaris.ENSCAFP00000029623, Canis_familiaris.ENSCAFP00000034024, Canis_familiaris.ENSCAFP00000040209, Canis_fami…
OG0000202: Caenorhabditis_elegans.WBGene00000777.1, Caenorhabditis_elegans.WBGene00000778.1, Caenorhabditis_elegans.WBGene00000779.1, Caenorhabditis_elegans.WBGene00000780.1, Canis_familiaris.ENSCAFP00000015262, Canis_familiaris.ENSCAFP00000025535, Canis_familiaris.ENSCAFP00000029060, Canis_familiaris.ENSCAFP00000038555, Canis_familiaris.ENSCAFP00000042307, Canis_familiaris.ENSCAFP00000046143, Ca…
OG0000203: Caenorhabditis_elegans.WBGene00001204.1, Caenorhabditis_elegans.WBGene00003938.1, Caenorhabditis_elegans.WBGene00003939.1, Caenorhabditis_elegans.WBGene00006870.1, Caenorhabditis_elegans.WBGene00013147.1, Canis_familiaris.ENSCAFP00000002500, Canis_familiaris.ENSCAFP00000010846, Canis_familiaris.ENSCAFP00000022903, Canis_familiaris.ENSCAFP00000023626, Canis_familiaris.ENSCAFP00000057653…
OG0000204: Caenorhabditis_elegans.WBGene00002174.1, Caenorhabditis_elegans.WBGene00003772.1, Canis_familiaris.ENSCAFP00000003148, Canis_familiaris.ENSCAFP00000005188, Canis_familiaris.ENSCAFP00000006992, Canis_familiaris.ENSCAFP00000029720, Canis_familiaris.ENSCAFP00000046216, Canis_familiaris.ENSCAFP00000048282, Ciona_intestinalis.ENSCINP00000010540, Ciona_intestinalis.ENSCINP00000017878, Danio_…
OG0000205: Caenorhabditis_elegans.WBGene00003588.1, Caenorhabditis_elegans.WBGene00003589.1, Canis_familiaris.ENSCAFP00000001437, Canis_familiaris.ENSCAFP00000002591, Canis_familiaris.ENSCAFP00000006170, Canis_familiaris.ENSCAFP00000045705, Canis_familiaris.ENSCAFP00000048701, Canis_familiaris.ENSCAFP00000050810, Canis_familiaris.ENSCAFP00000056034, Canis_familiaris.ENSCAFP00000065103, Ciona_inte…
OG0000206: Caenorhabditis_elegans.WBGene00016539.1, Canis_familiaris.ENSCAFP00000010839, Canis_familiaris.ENSCAFP00000021545, Canis_familiaris.ENSCAFP00000025101, Canis_familiaris.ENSCAFP00000050297, Canis_familiaris.ENSCAFP00000054932, Canis_familiaris.ENSCAFP00000056477, Canis_familiaris.ENSCAFP00000058274, Canis_familiaris.ENSCAFP00000065241, Ciona_intestinalis.ENSCINP00000000117, Ciona_intest…
OG0000207: Canis_familiaris.ENSCAFP00000031959, Canis_familiaris.ENSCAFP00000032258, Ciona_intestinalis.ENSCINP00000019408, Danio_rerio.ENSDARP00000022576, Gallus_gallus.ENSGALP00000020802, Homo_sapiens.ENSP00000266743, Mnemiopsis_leidyi.ML05852a-PA, Monodelphis_domestica.ENSMODP00000050379, Mus_musculus.ENSMUSP00000020252, Mus_musculus.ENSMUSP00000033458, Mus_musculus.ENSMUSP00000063474, Mus_mus…
OG0000208: Caenorhabditis_elegans.WBGene00006635.1, Caenorhabditis_elegans.WBGene00006646.1, Canis_familiaris.ENSCAFP00000000667, Canis_familiaris.ENSCAFP00000014870, Canis_familiaris.ENSCAFP00000022762, Canis_familiaris.ENSCAFP00000040426, Canis_familiaris.ENSCAFP00000052859, Canis_familiaris.ENSCAFP00000063025, Ciona_intestinalis.ENSCINP00000012935, Ciona_intestinalis.ENSCINP00000012953, Ciona_…
OG0000209: Caenorhabditis_elegans.WBGene00002011.1, Caenorhabditis_elegans.WBGene00002012.1, Caenorhabditis_elegans.WBGene00002013.1, Caenorhabditis_elegans.WBGene00002015.1, Caenorhabditis_elegans.WBGene00002016.1, Caenorhabditis_elegans.WBGene00002017.1, Caenorhabditis_elegans.WBGene00002018.1, Caenorhabditis_elegans.WBGene00002019.1, Caenorhabditis_elegans.WBGene00002020.1, Caenorhabditis_eleg…
OG0000210: Canis_familiaris.ENSCAFP00000002410, Canis_familiaris.ENSCAFP00000002489, Canis_familiaris.ENSCAFP00000045774, Canis_familiaris.ENSCAFP00000045894, Canis_familiaris.ENSCAFP00000046496, Canis_familiaris.ENSCAFP00000046622, Canis_familiaris.ENSCAFP00000047701, Canis_familiaris.ENSCAFP00000049600, Canis_familiaris.ENSCAFP00000049716, Canis_familiaris.ENSCAFP00000052302, Canis_familiaris.E…
OG0000211: Caenorhabditis_elegans.WBGene00015197.1, Caenorhabditis_elegans.WBGene00016806.1, Caenorhabditis_elegans.WBGene00017747.1, Canis_familiaris.ENSCAFP00000004028, Canis_familiaris.ENSCAFP00000009958, Canis_familiaris.ENSCAFP00000010331, Canis_familiaris.ENSCAFP00000018087, Canis_familiaris.ENSCAFP00000021989, Canis_familiaris.ENSCAFP00000022120, Canis_familiaris.ENSCAFP00000023985, Canis_…
OG0000212: Caenorhabditis_elegans.WBGene00001749.1, Caenorhabditis_elegans.WBGene00001758.1, Caenorhabditis_elegans.WBGene00001771.1, Caenorhabditis_elegans.WBGene00001773.1, Caenorhabditis_elegans.WBGene00001789.1, Caenorhabditis_elegans.WBGene00018911.1, Caenorhabditis_elegans.WBGene00018912.1, Caenorhabditis_elegans.WBGene00021566.1, Canis_familiaris.ENSCAFP00000016702, Canis_familiaris.ENSCAF…
OG0000213: Caenorhabditis_elegans.WBGene00001972.1, Canis_familiaris.ENSCAFP00000011606, Canis_familiaris.ENSCAFP00000037265, Canis_familiaris.ENSCAFP00000038737, Canis_familiaris.ENSCAFP00000041181, Canis_familiaris.ENSCAFP00000049310, Canis_familiaris.ENSCAFP00000066224, Ciona_intestinalis.ENSCINP00000008399, Danio_rerio.ENSDARP00000007566, Danio_rerio.ENSDARP00000047158, Danio_rerio.ENSDARP000…
OG0000214: Caenorhabditis_elegans.WBGene00002037.1, Caenorhabditis_elegans.WBGene00002039.1, Caenorhabditis_elegans.WBGene00002040.1, Canis_familiaris.ENSCAFP00000007700, Canis_familiaris.ENSCAFP00000026026, Canis_familiaris.ENSCAFP00000027065, Canis_familiaris.ENSCAFP00000034798, Canis_familiaris.ENSCAFP00000035971, Canis_familiaris.ENSCAFP00000057804, Ciona_intestinalis.ENSCINP00000018713, Cion…
OG0000215: Canis_familiaris.ENSCAFP00000013451, Canis_familiaris.ENSCAFP00000035415, Canis_familiaris.ENSCAFP00000035511, Canis_familiaris.ENSCAFP00000035777, Canis_familiaris.ENSCAFP00000040603, Canis_familiaris.ENSCAFP00000040925, Canis_familiaris.ENSCAFP00000040936, Canis_familiaris.ENSCAFP00000049525, Canis_familiaris.ENSCAFP00000053871, Canis_familiaris.ENSCAFP00000055613, Canis_familiaris.E…
OG0000216: Caenorhabditis_elegans.WBGene00004742.1, Caenorhabditis_elegans.WBGene00006886.1, Caenorhabditis_elegans.WBGene00008027.1, Caenorhabditis_elegans.WBGene00008028.1, Caenorhabditis_elegans.WBGene00008029.1, Caenorhabditis_elegans.WBGene00008030.1, Caenorhabditis_elegans.WBGene00008625.1, Caenorhabditis_elegans.WBGene00009890.1, Caenorhabditis_elegans.WBGene00009891.1, Caenorhabditis_eleg…
OG0000217: Caenorhabditis_elegans.WBGene00000897.1, Caenorhabditis_elegans.WBGene00004860.1, Canis_familiaris.ENSCAFP00000013635, Canis_familiaris.ENSCAFP00000023698, Canis_familiaris.ENSCAFP00000040830, Canis_familiaris.ENSCAFP00000045111, Canis_familiaris.ENSCAFP00000046780, Canis_familiaris.ENSCAFP00000047684, Ciona_intestinalis.ENSCINP00000003351, Ciona_intestinalis.ENSCINP00000005916, Ciona_…
OG0000218: Caenorhabditis_elegans.WBGene00001618.1, Canis_familiaris.ENSCAFP00000023480, Canis_familiaris.ENSCAFP00000034428, Ciona_intestinalis.ENSCINP00000030644, Ciona_intestinalis.ENSCINP00000034994, Ciona_intestinalis.ENSCINP00000035296, Danio_rerio.ENSDARP00000116997, Danio_rerio.ENSDARP00000126591, Danio_rerio.ENSDARP00000129516, Danio_rerio.ENSDARP00000151267, Danio_rerio.ENSDARP000001562…
OG0000219: Caenorhabditis_elegans.WBGene00001135.1, Caenorhabditis_elegans.WBGene00008000.1, Caenorhabditis_elegans.WBGene00010755.1, Caenorhabditis_elegans.WBGene00011556.1, Caenorhabditis_elegans.WBGene00022647.1, Caenorhabditis_elegans.WBGene00022648.1, Canis_familiaris.ENSCAFP00000005458, Canis_familiaris.ENSCAFP00000010148, Canis_familiaris.ENSCAFP00000014842, Canis_familiaris.ENSCAFP0000006…
OG0000220: Caenorhabditis_elegans.WBGene00001683.1, Caenorhabditis_elegans.WBGene00001684.1, Caenorhabditis_elegans.WBGene00001685.1, Caenorhabditis_elegans.WBGene00001686.1, Canis_familiaris.ENSCAFP00000003371, Canis_familiaris.ENSCAFP00000010418, Canis_familiaris.ENSCAFP00000011479, Canis_familiaris.ENSCAFP00000019717, Canis_familiaris.ENSCAFP00000022224, Canis_familiaris.ENSCAFP00000025752, Ca…
OG0000221: Caenorhabditis_elegans.WBGene00008510.1, Caenorhabditis_elegans.WBGene00009773.1, Caenorhabditis_elegans.WBGene00010062.1, Caenorhabditis_elegans.WBGene00019376.1, Caenorhabditis_elegans.WBGene00020016.1, Caenorhabditis_elegans.WBGene00021963.1, Caenorhabditis_elegans.WBGene00022642.1, Canis_familiaris.ENSCAFP00000023110, Canis_familiaris.ENSCAFP00000037135, Canis_familiaris.ENSCAFP000…
OG0000222: Caenorhabditis_elegans.WBGene00006429.1, Caenorhabditis_elegans.WBGene00009852.1, Caenorhabditis_elegans.WBGene00009853.1, Caenorhabditis_elegans.WBGene00011052.1, Caenorhabditis_elegans.WBGene00011053.1, Caenorhabditis_elegans.WBGene00011054.1, Caenorhabditis_elegans.WBGene00011055.1, Caenorhabditis_elegans.WBGene00011732.1, Caenorhabditis_elegans.WBGene00012464.1, Caenorhabditis_eleg…
OG0000223: Caenorhabditis_elegans.WBGene00001168.1, Caenorhabditis_elegans.WBGene00001169.1, Caenorhabditis_elegans.WBGene00007606.1, Canis_familiaris.ENSCAFP00000003867, Canis_familiaris.ENSCAFP00000004911, Canis_familiaris.ENSCAFP00000015133, Canis_familiaris.ENSCAFP00000019542, Canis_familiaris.ENSCAFP00000021550, Canis_familiaris.ENSCAFP00000026332, Canis_familiaris.ENSCAFP00000030391, Canis_…
OG0000224: Caenorhabditis_elegans.WBGene00011963.1, Canis_familiaris.ENSCAFP00000007178, Canis_familiaris.ENSCAFP00000007234, Canis_familiaris.ENSCAFP00000010857, Canis_familiaris.ENSCAFP00000036862, Canis_familiaris.ENSCAFP00000052709, Ciona_intestinalis.ENSCINP00000023845, Ciona_intestinalis.ENSCINP00000027274, Ciona_intestinalis.ENSCINP00000033281, Danio_rerio.ENSDARP00000034172, Danio_rerio.E…
OG0000225: Caenorhabditis_elegans.WBGene00001476.1, Caenorhabditis_elegans.WBGene00001477.1, Caenorhabditis_elegans.WBGene00001478.1, Caenorhabditis_elegans.WBGene00001479.1, Caenorhabditis_elegans.WBGene00001480.1, Canis_familiaris.ENSCAFP00000016038, Canis_familiaris.ENSCAFP00000019887, Canis_familiaris.ENSCAFP00000022042, Canis_familiaris.ENSCAFP00000022051, Canis_familiaris.ENSCAFP00000022058…
OG0000226: Caenorhabditis_elegans.WBGene00000172.1, Caenorhabditis_elegans.WBGene00000173.1, Caenorhabditis_elegans.WBGene00000174.1, Canis_familiaris.ENSCAFP00000000190, Canis_familiaris.ENSCAFP00000012296, Canis_familiaris.ENSCAFP00000012302, Canis_familiaris.ENSCAFP00000025764, Canis_familiaris.ENSCAFP00000026782, Canis_familiaris.ENSCAFP00000039918, Canis_familiaris.ENSCAFP00000043920, Ciona_…
OG0000227: Caenorhabditis_elegans.WBGene00006487.1, Caenorhabditis_elegans.WBGene00021936.1, Canis_familiaris.ENSCAFP00000002340, Canis_familiaris.ENSCAFP00000013878, Canis_familiaris.ENSCAFP00000015732, Canis_familiaris.ENSCAFP00000026346, Canis_familiaris.ENSCAFP00000046351, Canis_familiaris.ENSCAFP00000056319, Ciona_intestinalis.ENSCINP00000005635, Ciona_intestinalis.ENSCINP00000006884, Ciona_…
OG0000228: Caenorhabditis_elegans.WBGene00010788.1, Caenorhabditis_elegans.WBGene00010789.1, Caenorhabditis_elegans.WBGene00012259.1, Caenorhabditis_elegans.WBGene00013963.1, Caenorhabditis_elegans.WBGene00016945.1, Caenorhabditis_elegans.WBGene00017464.1, Caenorhabditis_elegans.WBGene00018283.1, Caenorhabditis_elegans.WBGene00020914.1, Canis_familiaris.ENSCAFP00000005768, Canis_familiaris.ENSCAF…
OG0000229: Caenorhabditis_elegans.WBGene00014092.1, Caenorhabditis_elegans.WBGene00018716.1, Canis_familiaris.ENSCAFP00000007198, Canis_familiaris.ENSCAFP00000010325, Canis_familiaris.ENSCAFP00000014934, Canis_familiaris.ENSCAFP00000022214, Ciona_intestinalis.ENSCINP00000000099, Ciona_intestinalis.ENSCINP00000003522, Ciona_intestinalis.ENSCINP00000003526, Ciona_intestinalis.ENSCINP00000005819, Ci…
OG0000230: Monodelphis_domestica.ENSMODP00000012215, Monodelphis_domestica.ENSMODP00000038717, Monodelphis_domestica.ENSMODP00000038924, Monodelphis_domestica.ENSMODP00000038975, Monodelphis_domestica.ENSMODP00000039081, Monodelphis_domestica.ENSMODP00000039099, Monodelphis_domestica.ENSMODP00000039111, Monodelphis_domestica.ENSMODP00000039574, Monodelphis_domestica.ENSMODP00000039643, Monodelphi…
OG0000231: Caenorhabditis_elegans.WBGene00001952.1, Caenorhabditis_elegans.WBGene00001954.1, Caenorhabditis_elegans.WBGene00001958.1, Caenorhabditis_elegans.WBGene00001962.1, Canis_familiaris.ENSCAFP00000000296, Canis_familiaris.ENSCAFP00000010864, Canis_familiaris.ENSCAFP00000011719, Canis_familiaris.ENSCAFP00000014850, Canis_familiaris.ENSCAFP00000030453, Canis_familiaris.ENSCAFP00000033251, Ca…
OG0000232: Caenorhabditis_elegans.WBGene00001077.1, Caenorhabditis_elegans.WBGene00004025.1, Canis_familiaris.ENSCAFP00000021512, Canis_familiaris.ENSCAFP00000060252, Canis_familiaris.ENSCAFP00000061626, Ciona_intestinalis.ENSCINP00000014406, Ciona_intestinalis.ENSCINP00000014408, Ciona_intestinalis.ENSCINP00000022740, Ciona_intestinalis.ENSCINP00000022741, Ciona_intestinalis.ENSCINP00000032950, …
OG0000233: Caenorhabditis_elegans.WBGene00002175.1, Canis_familiaris.ENSCAFP00000011503, Canis_familiaris.ENSCAFP00000013791, Canis_familiaris.ENSCAFP00000036271, Canis_familiaris.ENSCAFP00000037421, Canis_familiaris.ENSCAFP00000043217, Canis_familiaris.ENSCAFP00000046428, Canis_familiaris.ENSCAFP00000046505, Canis_familiaris.ENSCAFP00000061385, Ciona_intestinalis.ENSCINP00000019142, Ciona_intest…
OG0000234: Caenorhabditis_elegans.WBGene00003372.1, Canis_familiaris.ENSCAFP00000012547, Canis_familiaris.ENSCAFP00000024661, Canis_familiaris.ENSCAFP00000037068, Canis_familiaris.ENSCAFP00000047500, Canis_familiaris.ENSCAFP00000056476, Canis_familiaris.ENSCAFP00000057387, Canis_familiaris.ENSCAFP00000057483, Canis_familiaris.ENSCAFP00000061338, Canis_familiaris.ENSCAFP00000066121, Ciona_intestin…
OG0000235: Caenorhabditis_elegans.WBGene00007984.1, Canis_familiaris.ENSCAFP00000013907, Canis_familiaris.ENSCAFP00000015312, Canis_familiaris.ENSCAFP00000015332, Canis_familiaris.ENSCAFP00000015338, Canis_familiaris.ENSCAFP00000031138, Canis_familiaris.ENSCAFP00000036017, Canis_familiaris.ENSCAFP00000053190, Canis_familiaris.ENSCAFP00000055079, Canis_familiaris.ENSCAFP00000059875, Ciona_intestin…
OG0000236: Caenorhabditis_elegans.WBGene00003114.1, Caenorhabditis_elegans.WBGene00012832.1, Caenorhabditis_elegans.WBGene00017326.1, Canis_familiaris.ENSCAFP00000002446, Canis_familiaris.ENSCAFP00000002919, Canis_familiaris.ENSCAFP00000002924, Canis_familiaris.ENSCAFP00000002925, Canis_familiaris.ENSCAFP00000007422, Ciona_intestinalis.ENSCINP00000012177, Ciona_intestinalis.ENSCINP00000024566, Da…
OG0000237: Caenorhabditis_elegans.WBGene00000534.1, Caenorhabditis_elegans.WBGene00000535.1, Caenorhabditis_elegans.WBGene00016523.1, Caenorhabditis_elegans.WBGene00023486.1, Canis_familiaris.ENSCAFP00000006409, Canis_familiaris.ENSCAFP00000007619, Canis_familiaris.ENSCAFP00000007623, Canis_familiaris.ENSCAFP00000007628, Canis_familiaris.ENSCAFP00000019260, Canis_familiaris.ENSCAFP00000020071, Ca…
OG0000238: Caenorhabditis_elegans.WBGene00001187.1, Caenorhabditis_elegans.WBGene00006742.1, Canis_familiaris.ENSCAFP00000016146, Canis_familiaris.ENSCAFP00000023378, Canis_familiaris.ENSCAFP00000024912, Canis_familiaris.ENSCAFP00000054006, Canis_familiaris.ENSCAFP00000056866, Canis_familiaris.ENSCAFP00000057861, Canis_familiaris.ENSCAFP00000062804, Ciona_intestinalis.ENSCINP00000004981, Ciona_in…
OG0000239: Caenorhabditis_elegans.WBGene00001851.1, Caenorhabditis_elegans.WBGene00011327.1, Canis_familiaris.ENSCAFP00000003819, Canis_familiaris.ENSCAFP00000041248, Canis_familiaris.ENSCAFP00000045483, Canis_familiaris.ENSCAFP00000050015, Canis_familiaris.ENSCAFP00000059817, Canis_familiaris.ENSCAFP00000062842, Canis_familiaris.ENSCAFP00000064837, Canis_familiaris.ENSCAFP00000065936, Ciona_inte…
OG0000240: Caenorhabditis_elegans.WBGene00009706.1, Caenorhabditis_elegans.WBGene00013894.1, Caenorhabditis_elegans.WBGene00017388.1, Caenorhabditis_elegans.WBGene00017975.1, Caenorhabditis_elegans.WBGene00018519.1, Caenorhabditis_elegans.WBGene00021128.1, Canis_familiaris.ENSCAFP00000012809, Canis_familiaris.ENSCAFP00000019401, Canis_familiaris.ENSCAFP00000041666, Canis_familiaris.ENSCAFP0000005…
OG0000241: Caenorhabditis_elegans.WBGene00013008.1, Caenorhabditis_elegans.WBGene00013013.1, Canis_familiaris.ENSCAFP00000012600, Canis_familiaris.ENSCAFP00000020979, Canis_familiaris.ENSCAFP00000024595, Canis_familiaris.ENSCAFP00000024675, Canis_familiaris.ENSCAFP00000031660, Canis_familiaris.ENSCAFP00000042916, Canis_familiaris.ENSCAFP00000048208, Canis_familiaris.ENSCAFP00000065577, Danio_reri…
OG0000242: Canis_familiaris.ENSCAFP00000004914, Canis_familiaris.ENSCAFP00000030317, Danio_rerio.ENSDARP00000087877, Drosophila_melanogaster.FBpp0100184, Gallus_gallus.ENSGALP00000053436, Homo_sapiens.ENSP00000354728, Monodelphis_domestica.ENSMODP00000026939, Monodelphis_domestica.ENSMODP00000041413, Monodelphis_domestica.ENSMODP00000041914, Monodelphis_domestica.ENSMODP00000042191, Monodelphis_d…
OG0000243: Caenorhabditis_elegans.WBGene00001999.1, Canis_familiaris.ENSCAFP00000001592, Canis_familiaris.ENSCAFP00000003248, Canis_familiaris.ENSCAFP00000004276, Canis_familiaris.ENSCAFP00000009492, Canis_familiaris.ENSCAFP00000009851, Canis_familiaris.ENSCAFP00000014917, Canis_familiaris.ENSCAFP00000019879, Canis_familiaris.ENSCAFP00000022575, Canis_familiaris.ENSCAFP00000022576, Canis_familiar…
OG0000244: Caenorhabditis_elegans.WBGene00001345.1, Canis_familiaris.ENSCAFP00000018170, Canis_familiaris.ENSCAFP00000019360, Canis_familiaris.ENSCAFP00000025086, Canis_familiaris.ENSCAFP00000036121, Canis_familiaris.ENSCAFP00000051752, Canis_familiaris.ENSCAFP00000055478, Canis_familiaris.ENSCAFP00000063542, Ciona_intestinalis.ENSCINP00000005786, Ciona_intestinalis.ENSCINP00000034304, Danio_reri…
OG0000245: Caenorhabditis_elegans.WBGene00009186.1, Caenorhabditis_elegans.WBGene00011642.1, Caenorhabditis_elegans.WBGene00012810.1, Caenorhabditis_elegans.WBGene00017515.1, Canis_familiaris.ENSCAFP00000012537, Canis_familiaris.ENSCAFP00000012573, Canis_familiaris.ENSCAFP00000024098, Canis_familiaris.ENSCAFP00000042187, Canis_familiaris.ENSCAFP00000058515, Ciona_intestinalis.ENSCINP00000029847, …
OG0000246: Caenorhabditis_elegans.WBGene00000269.1, Caenorhabditis_elegans.WBGene00012206.1, Canis_familiaris.ENSCAFP00000002691, Canis_familiaris.ENSCAFP00000016051, Canis_familiaris.ENSCAFP00000026664, Canis_familiaris.ENSCAFP00000041996, Canis_familiaris.ENSCAFP00000048059, Canis_familiaris.ENSCAFP00000054491, Ciona_intestinalis.ENSCINP00000004519, Ciona_intestinalis.ENSCINP00000007666, Ciona_…
OG0000247: Caenorhabditis_elegans.WBGene00006638.1, Canis_familiaris.ENSCAFP00000002214, Canis_familiaris.ENSCAFP00000008627, Canis_familiaris.ENSCAFP00000015115, Canis_familiaris.ENSCAFP00000024481, Canis_familiaris.ENSCAFP00000056500, Canis_familiaris.ENSCAFP00000065731, Ciona_intestinalis.ENSCINP00000031004, Danio_rerio.ENSDARP00000007865, Danio_rerio.ENSDARP00000051514, Danio_rerio.ENSDARP000…
OG0000248: Caenorhabditis_elegans.WBGene00008808.1, Caenorhabditis_elegans.WBGene00011582.1, Caenorhabditis_elegans.WBGene00018798.1, Canis_familiaris.ENSCAFP00000000475, Canis_familiaris.ENSCAFP00000004111, Canis_familiaris.ENSCAFP00000008302, Canis_familiaris.ENSCAFP00000014991, Canis_familiaris.ENSCAFP00000028678, Canis_familiaris.ENSCAFP00000048586, Ciona_intestinalis.ENSCINP00000007611, Cion…
OG0000249: Caenorhabditis_elegans.WBGene00011393.1, Caenorhabditis_elegans.WBGene00012416.1, Caenorhabditis_elegans.WBGene00016906.1, Caenorhabditis_elegans.WBGene00019204.1, Canis_familiaris.ENSCAFP00000011267, Canis_familiaris.ENSCAFP00000022531, Canis_familiaris.ENSCAFP00000035912, Canis_familiaris.ENSCAFP00000055778, Ciona_intestinalis.ENSCINP00000003836, Ciona_intestinalis.ENSCINP00000003847…
OG0000250: Canis_familiaris.ENSCAFP00000001156, Canis_familiaris.ENSCAFP00000001171, Canis_familiaris.ENSCAFP00000001282, Danio_rerio.ENSDARP00000088705, Danio_rerio.ENSDARP00000090055, Danio_rerio.ENSDARP00000100252, Danio_rerio.ENSDARP00000110668, Danio_rerio.ENSDARP00000133249, Danio_rerio.ENSDARP00000137499, Danio_rerio.ENSDARP00000139937, Danio_rerio.ENSDARP00000140023, Danio_rerio.ENSDARP00…
OG0000251: Caenorhabditis_elegans.WBGene00000478.1, Caenorhabditis_elegans.WBGene00003238.1, Caenorhabditis_elegans.WBGene00003397.1, Canis_familiaris.ENSCAFP00000005466, Canis_familiaris.ENSCAFP00000010143, Canis_familiaris.ENSCAFP00000019400, Canis_familiaris.ENSCAFP00000019956, Canis_familiaris.ENSCAFP00000034426, Canis_familiaris.ENSCAFP00000035350, Canis_familiaris.ENSCAFP00000053452, Ciona_…
OG0000252: Caenorhabditis_elegans.WBGene00003930.1, Canis_familiaris.ENSCAFP00000005722, Canis_familiaris.ENSCAFP00000014567, Canis_familiaris.ENSCAFP00000032511, Canis_familiaris.ENSCAFP00000040050, Canis_familiaris.ENSCAFP00000054149, Canis_familiaris.ENSCAFP00000058857, Canis_familiaris.ENSCAFP00000059524, Ciona_intestinalis.ENSCINP00000006135, Danio_rerio.ENSDARP00000014515, Danio_rerio.ENSDA…
OG0000253: Canis_familiaris.ENSCAFP00000015078, Canis_familiaris.ENSCAFP00000022540, Canis_familiaris.ENSCAFP00000029266, Canis_familiaris.ENSCAFP00000037012, Canis_familiaris.ENSCAFP00000040687, Canis_familiaris.ENSCAFP00000042120, Canis_familiaris.ENSCAFP00000059882, Ciona_intestinalis.ENSCINP00000023220, Danio_rerio.ENSDARP00000007629, Danio_rerio.ENSDARP00000103530, Danio_rerio.ENSDARP0000012…
OG0000254: Caenorhabditis_elegans.WBGene00000422.1, Canis_familiaris.ENSCAFP00000010384, Canis_familiaris.ENSCAFP00000010553, Canis_familiaris.ENSCAFP00000034643, Canis_familiaris.ENSCAFP00000036968, Canis_familiaris.ENSCAFP00000042064, Ciona_intestinalis.ENSCINP00000022721, Danio_rerio.ENSDARP00000022407, Danio_rerio.ENSDARP00000034312, Danio_rerio.ENSDARP00000053660, Danio_rerio.ENSDARP00000058…
OG0000255: Caenorhabditis_elegans.WBGene00006371.1, Caenorhabditis_elegans.WBGene00006372.1, Caenorhabditis_elegans.WBGene00006374.1, Caenorhabditis_elegans.WBGene00006798.1, Canis_familiaris.ENSCAFP00000013264, Canis_familiaris.ENSCAFP00000018940, Canis_familiaris.ENSCAFP00000024687, Canis_familiaris.ENSCAFP00000040505, Canis_familiaris.ENSCAFP00000046999, Canis_familiaris.ENSCAFP00000051697, Ca…
OG0000256: Caenorhabditis_elegans.WBGene00006464.1, Caenorhabditis_elegans.WBGene00009135.1, Caenorhabditis_elegans.WBGene00009137.1, Caenorhabditis_elegans.WBGene00009247.1, Caenorhabditis_elegans.WBGene00009945.1, Caenorhabditis_elegans.WBGene00010193.1, Caenorhabditis_elegans.WBGene00010194.1, Caenorhabditis_elegans.WBGene00011198.1, Caenorhabditis_elegans.WBGene00012195.1, Caenorhabditis_eleg…
OG0000257: Canis_familiaris.ENSCAFP00000003311, Canis_familiaris.ENSCAFP00000014334, Canis_familiaris.ENSCAFP00000043098, Canis_familiaris.ENSCAFP00000043537, Ciona_intestinalis.ENSCINP00000007344, Ciona_intestinalis.ENSCINP00000014820, Ciona_intestinalis.ENSCINP00000017135, Ciona_intestinalis.ENSCINP00000018836, Ciona_intestinalis.ENSCINP00000035248, Danio_rerio.ENSDARP00000022096, Danio_rerio.E…
OG0000258: Caenorhabditis_elegans.WBGene00000396.1, Caenorhabditis_elegans.WBGene00019994.1, Canis_familiaris.ENSCAFP00000005893, Canis_familiaris.ENSCAFP00000009817, Canis_familiaris.ENSCAFP00000010867, Canis_familiaris.ENSCAFP00000012289, Canis_familiaris.ENSCAFP00000026377, Canis_familiaris.ENSCAFP00000050930, Ciona_intestinalis.ENSCINP00000006010, Ciona_intestinalis.ENSCINP00000012277, Danio_…
OG0000259: Caenorhabditis_elegans.WBGene00003523.1, Caenorhabditis_elegans.WBGene00003532.1, Caenorhabditis_elegans.WBGene00003533.1, Caenorhabditis_elegans.WBGene00003534.1, Canis_familiaris.ENSCAFP00000003016, Canis_familiaris.ENSCAFP00000026614, Ciona_intestinalis.ENSCINP00000013521, Ciona_intestinalis.ENSCINP00000017081, Ciona_intestinalis.ENSCINP00000017083, Ciona_intestinalis.ENSCINP0000002…
OG0000260: Caenorhabditis_elegans.WBGene00000281.1, Caenorhabditis_elegans.WBGene00000283.1, Canis_familiaris.ENSCAFP00000003055, Canis_familiaris.ENSCAFP00000017307, Canis_familiaris.ENSCAFP00000029168, Canis_familiaris.ENSCAFP00000057765, Canis_familiaris.ENSCAFP00000060847, Ciona_intestinalis.ENSCINP00000002458, Ciona_intestinalis.ENSCINP00000003284, Ciona_intestinalis.ENSCINP00000021221, Cion…
OG0000261: Caenorhabditis_elegans.WBGene00002081.1, Caenorhabditis_elegans.WBGene00003929.1, Canis_familiaris.ENSCAFP00000006951, Canis_familiaris.ENSCAFP00000009742, Canis_familiaris.ENSCAFP00000025006, Canis_familiaris.ENSCAFP00000050990, Canis_familiaris.ENSCAFP00000053835, Canis_familiaris.ENSCAFP00000054417, Canis_familiaris.ENSCAFP00000064043, Ciona_intestinalis.ENSCINP00000001591, Ciona_in…
OG0000262: Caenorhabditis_elegans.WBGene00000977.1, Caenorhabditis_elegans.WBGene00000978.1, Caenorhabditis_elegans.WBGene00000984.1, Caenorhabditis_elegans.WBGene00000986.1, Caenorhabditis_elegans.WBGene00007245.1, Caenorhabditis_elegans.WBGene00007369.1, Caenorhabditis_elegans.WBGene00008375.1, Caenorhabditis_elegans.WBGene00008516.1, Caenorhabditis_elegans.WBGene00009110.1, Caenorhabditis_eleg…
OG0000263: Caenorhabditis_elegans.WBGene00077521.1, Canis_familiaris.ENSCAFP00000008824, Canis_familiaris.ENSCAFP00000017429, Canis_familiaris.ENSCAFP00000024276, Canis_familiaris.ENSCAFP00000034242, Canis_familiaris.ENSCAFP00000036652, Canis_familiaris.ENSCAFP00000037494, Canis_familiaris.ENSCAFP00000053167, Ciona_intestinalis.ENSCINP00000002531, Ciona_intestinalis.ENSCINP00000002549, Danio_reri…
OG0000264: Canis_familiaris.ENSCAFP00000026040, Canis_familiaris.ENSCAFP00000026043, Canis_familiaris.ENSCAFP00000026067, Canis_familiaris.ENSCAFP00000026080, Canis_familiaris.ENSCAFP00000026086, Canis_familiaris.ENSCAFP00000031948, Canis_familiaris.ENSCAFP00000063246, Danio_rerio.ENSDARP00000103358, Danio_rerio.ENSDARP00000123705, Danio_rerio.ENSDARP00000123715, Danio_rerio.ENSDARP00000124045, D…
OG0000265: Canis_familiaris.ENSCAFP00000013319, Canis_familiaris.ENSCAFP00000014293, Canis_familiaris.ENSCAFP00000014573, Canis_familiaris.ENSCAFP00000014576, Canis_familiaris.ENSCAFP00000014623, Canis_familiaris.ENSCAFP00000040196, Canis_familiaris.ENSCAFP00000042190, Canis_familiaris.ENSCAFP00000046095, Canis_familiaris.ENSCAFP00000053390, Canis_familiaris.ENSCAFP00000056775, Canis_familiaris.E…
OG0000266: Caenorhabditis_elegans.WBGene00001465.1, Caenorhabditis_elegans.WBGene00007775.1, Caenorhabditis_elegans.WBGene00009073.1, Caenorhabditis_elegans.WBGene00015957.1, Caenorhabditis_elegans.WBGene00016063.1, Caenorhabditis_elegans.WBGene00016064.1, Caenorhabditis_elegans.WBGene00016066.1, Caenorhabditis_elegans.WBGene00017879.1, Caenorhabditis_elegans.WBGene00020903.1, Canis_familiaris.EN…
OG0000267: Canis_familiaris.ENSCAFP00000006358, Canis_familiaris.ENSCAFP00000021663, Canis_familiaris.ENSCAFP00000021671, Canis_familiaris.ENSCAFP00000024002, Canis_familiaris.ENSCAFP00000028282, Canis_familiaris.ENSCAFP00000030174, Canis_familiaris.ENSCAFP00000046114, Ciona_intestinalis.ENSCINP00000013599, Danio_rerio.ENSDARP00000053830, Danio_rerio.ENSDARP00000079933, Danio_rerio.ENSDARP0000008…
OG0000268: Caenorhabditis_elegans.WBGene00002043.1, Caenorhabditis_elegans.WBGene00002044.1, Caenorhabditis_elegans.WBGene00006505.1, Canis_familiaris.ENSCAFP00000017392, Canis_familiaris.ENSCAFP00000018115, Canis_familiaris.ENSCAFP00000061307, Canis_familiaris.ENSCAFP00000064678, Canis_familiaris.ENSCAFP00000066731, Ciona_intestinalis.ENSCINP00000001201, Ciona_intestinalis.ENSCINP00000002916, Ci…
OG0000269: Canis_familiaris.ENSCAFP00000003341, Canis_familiaris.ENSCAFP00000005136, Canis_familiaris.ENSCAFP00000029549, Canis_familiaris.ENSCAFP00000045076, Canis_familiaris.ENSCAFP00000047200, Canis_familiaris.ENSCAFP00000054408, Canis_familiaris.ENSCAFP00000061464, Canis_familiaris.ENSCAFP00000066133, Ciona_intestinalis.ENSCINP00000005165, Ciona_intestinalis.ENSCINP00000005691, Ciona_intestin…
OG0000270: Canis_familiaris.ENSCAFP00000009417, Canis_familiaris.ENSCAFP00000012316, Canis_familiaris.ENSCAFP00000012359, Canis_familiaris.ENSCAFP00000028598, Canis_familiaris.ENSCAFP00000039858, Canis_familiaris.ENSCAFP00000042799, Canis_familiaris.ENSCAFP00000066381, Danio_rerio.ENSDARP00000019781, Danio_rerio.ENSDARP00000024549, Danio_rerio.ENSDARP00000038849, Danio_rerio.ENSDARP00000062228, D…
OG0000271: Caenorhabditis_elegans.WBGene00008661.1, Caenorhabditis_elegans.WBGene00009129.1, Caenorhabditis_elegans.WBGene00010636.1, Caenorhabditis_elegans.WBGene00011755.1, Caenorhabditis_elegans.WBGene00015331.1, Caenorhabditis_elegans.WBGene00015929.1, Caenorhabditis_elegans.WBGene00016382.1, Caenorhabditis_elegans.WBGene00016942.1, Caenorhabditis_elegans.WBGene00017647.1, Caenorhabditis_eleg…
OG0000272: Canis_familiaris.ENSCAFP00000008928, Canis_familiaris.ENSCAFP00000015387, Canis_familiaris.ENSCAFP00000015407, Canis_familiaris.ENSCAFP00000020559, Canis_familiaris.ENSCAFP00000037221, Canis_familiaris.ENSCAFP00000064340, Ciona_intestinalis.ENSCINP00000010206, Ciona_intestinalis.ENSCINP00000010336, Ciona_intestinalis.ENSCINP00000010347, Ciona_intestinalis.ENSCINP00000014022, Ciona_inte…
OG0000273: Caenorhabditis_elegans.WBGene00003860.1, Caenorhabditis_elegans.WBGene00003861.1, Canis_familiaris.ENSCAFP00000012944, Canis_familiaris.ENSCAFP00000029372, Canis_familiaris.ENSCAFP00000037696, Canis_familiaris.ENSCAFP00000042775, Canis_familiaris.ENSCAFP00000043912, Canis_familiaris.ENSCAFP00000049527, Canis_familiaris.ENSCAFP00000054679, Canis_familiaris.ENSCAFP00000061437, Ciona_inte…
OG0000274: Caenorhabditis_elegans.WBGene00011794.1, Caenorhabditis_elegans.WBGene00013926.1, Caenorhabditis_elegans.WBGene00017557.1, Caenorhabditis_elegans.WBGene00020230.1, Canis_familiaris.ENSCAFP00000016499, Canis_familiaris.ENSCAFP00000018518, Canis_familiaris.ENSCAFP00000019648, Canis_familiaris.ENSCAFP00000042670, Canis_familiaris.ENSCAFP00000048128, Canis_familiaris.ENSCAFP00000064509, Ci…
OG0000275: Ciona_intestinalis.ENSCINP00000007884, Mnemiopsis_leidyi.ML29492a-PA, Nematostella_vectensis.EDO25623, Nematostella_vectensis.EDO26357, Nematostella_vectensis.EDO27069, Nematostella_vectensis.EDO27835, Nematostella_vectensis.EDO28697, Nematostella_vectensis.EDO28934, Nematostella_vectensis.EDO28969, Nematostella_vectensis.EDO29147, Nematostella_vectensis.EDO30499, Nematostella_vectensi…
OG0000276: Caenorhabditis_elegans.WBGene00009450.1, Drosophila_melanogaster.FBpp0071550, Drosophila_melanogaster.FBpp0071551, Drosophila_melanogaster.FBpp0074804, Drosophila_melanogaster.FBpp0077221, Drosophila_melanogaster.FBpp0078872, Drosophila_melanogaster.FBpp0080467, Drosophila_melanogaster.FBpp0080468, Drosophila_melanogaster.FBpp0080658, Drosophila_melanogaster.FBpp0080904, Drosophila_mel…
OG0000277: Caenorhabditis_elegans.WBGene00006993.1, Caenorhabditis_elegans.WBGene00012328.1, Caenorhabditis_elegans.WBGene00012332.1, Caenorhabditis_elegans.WBGene00017860.1, Canis_familiaris.ENSCAFP00000004871, Canis_familiaris.ENSCAFP00000010380, Canis_familiaris.ENSCAFP00000011628, Canis_familiaris.ENSCAFP00000011953, Canis_familiaris.ENSCAFP00000015063, Canis_familiaris.ENSCAFP00000030881, Ca…
OG0000278: Caenorhabditis_elegans.WBGene00000776.1, Canis_familiaris.ENSCAFP00000001630, Canis_familiaris.ENSCAFP00000001877, Canis_familiaris.ENSCAFP00000017782, Canis_familiaris.ENSCAFP00000017808, Canis_familiaris.ENSCAFP00000040898, Canis_familiaris.ENSCAFP00000041562, Ciona_intestinalis.ENSCINP00000015724, Ciona_intestinalis.ENSCINP00000015731, Ciona_intestinalis.ENSCINP00000015736, Ciona_in…
OG0000279: Caenorhabditis_elegans.WBGene00001365.1, Caenorhabditis_elegans.WBGene00001371.1, Canis_familiaris.ENSCAFP00000019030, Canis_familiaris.ENSCAFP00000031147, Canis_familiaris.ENSCAFP00000033681, Canis_familiaris.ENSCAFP00000034209, Canis_familiaris.ENSCAFP00000041266, Canis_familiaris.ENSCAFP00000043077, Canis_familiaris.ENSCAFP00000054596, Canis_familiaris.ENSCAFP00000060680, Canis_fami…
OG0000280: Caenorhabditis_elegans.WBGene00006830.1, Canis_familiaris.ENSCAFP00000008722, Canis_familiaris.ENSCAFP00000015451, Canis_familiaris.ENSCAFP00000019133, Canis_familiaris.ENSCAFP00000022965, Canis_familiaris.ENSCAFP00000035367, Canis_familiaris.ENSCAFP00000037925, Ciona_intestinalis.ENSCINP00000024632, Ciona_intestinalis.ENSCINP00000030521, Danio_rerio.ENSDARP00000009558, Danio_rerio.ENS…
OG0000281: Caenorhabditis_elegans.WBGene00003058.1, Canis_familiaris.ENSCAFP00000029653, Canis_familiaris.ENSCAFP00000029987, Canis_familiaris.ENSCAFP00000043086, Ciona_intestinalis.ENSCINP00000027453, Ciona_intestinalis.ENSCINP00000027656, Ciona_intestinalis.ENSCINP00000031394, Ciona_intestinalis.ENSCINP00000032555, Ciona_intestinalis.ENSCINP00000033778, Ciona_intestinalis.ENSCINP00000034979, Ci…
OG0000282: Caenorhabditis_elegans.WBGene00003569.1, Caenorhabditis_elegans.WBGene00003570.1, Canis_familiaris.ENSCAFP00000002371, Canis_familiaris.ENSCAFP00000016127, Canis_familiaris.ENSCAFP00000025401, Canis_familiaris.ENSCAFP00000038552, Canis_familiaris.ENSCAFP00000053425, Ciona_intestinalis.ENSCINP00000001908, Ciona_intestinalis.ENSCINP00000033366, Ciona_intestinalis.ENSCINP00000036123, Dani…
OG0000283: Caenorhabditis_elegans.WBGene00010732.1, Canis_familiaris.ENSCAFP00000060070, Ciona_intestinalis.ENSCINP00000001445, Danio_rerio.ENSDARP00000137907, Drosophila_melanogaster.FBpp0075148, Gallus_gallus.ENSGALP00000037877, Homo_sapiens.ENSP00000268206, Mnemiopsis_leidyi.ML00118a-PA, Mnemiopsis_leidyi.ML00122a-PA, Mnemiopsis_leidyi.ML002232a-PA, Mnemiopsis_leidyi.ML003269a-PA, Mnemiopsis_l…
OG0000284: Canis_familiaris.ENSCAFP00000036344, Canis_familiaris.ENSCAFP00000040237, Canis_familiaris.ENSCAFP00000040518, Canis_familiaris.ENSCAFP00000042581, Canis_familiaris.ENSCAFP00000047767, Canis_familiaris.ENSCAFP00000058150, Ciona_intestinalis.ENSCINP00000008691, Ciona_intestinalis.ENSCINP00000020089, Ciona_intestinalis.ENSCINP00000020139, Ciona_intestinalis.ENSCINP00000020176, Ciona_inte…
OG0000285: Canis_familiaris.ENSCAFP00000010341, Canis_familiaris.ENSCAFP00000023467, Canis_familiaris.ENSCAFP00000049162, Canis_familiaris.ENSCAFP00000061093, Canis_familiaris.ENSCAFP00000061866, Canis_familiaris.ENSCAFP00000065495, Ciona_intestinalis.ENSCINP00000015660, Ciona_intestinalis.ENSCINP00000015881, Ciona_intestinalis.ENSCINP00000020245, Ciona_intestinalis.ENSCINP00000023023, Ciona_inte…
OG0000286: Mus_musculus.ENSMUSP00000064211, Mus_musculus.ENSMUSP00000078129, Mus_musculus.ENSMUSP00000093683, Mus_musculus.ENSMUSP00000093833, Mus_musculus.ENSMUSP00000093862, Mus_musculus.ENSMUSP00000093882, Mus_musculus.ENSMUSP00000093884, Mus_musculus.ENSMUSP00000098208, Mus_musculus.ENSMUSP00000098254, Mus_musculus.ENSMUSP00000098446, Mus_musculus.ENSMUSP00000098448, Mus_musculus.ENSMUSP00000…
OG0000287: Caenorhabditis_elegans.WBGene00007070.1, Caenorhabditis_elegans.WBGene00007072.1, Caenorhabditis_elegans.WBGene00007073.1, Caenorhabditis_elegans.WBGene00007422.1, Caenorhabditis_elegans.WBGene00007455.1, Caenorhabditis_elegans.WBGene00007650.1, Caenorhabditis_elegans.WBGene00007885.1, Caenorhabditis_elegans.WBGene00007946.1, Caenorhabditis_elegans.WBGene00008097.1, Caenorhabditis_eleg…
OG0000288: Canis_familiaris.ENSCAFP00000005701, Canis_familiaris.ENSCAFP00000015381, Canis_familiaris.ENSCAFP00000015386, Canis_familiaris.ENSCAFP00000029010, Canis_familiaris.ENSCAFP00000060843, Ciona_intestinalis.ENSCINP00000014756, Ciona_intestinalis.ENSCINP00000031079, Ciona_intestinalis.ENSCINP00000034715, Danio_rerio.ENSDARP00000094186, Danio_rerio.ENSDARP00000112298, Danio_rerio.ENSDARP000…
OG0000289: Caenorhabditis_elegans.WBGene00001612.1, Caenorhabditis_elegans.WBGene00001613.1, Caenorhabditis_elegans.WBGene00017304.1, Canis_familiaris.ENSCAFP00000020199, Canis_familiaris.ENSCAFP00000021874, Canis_familiaris.ENSCAFP00000026256, Canis_familiaris.ENSCAFP00000027400, Canis_familiaris.ENSCAFP00000055411, Ciona_intestinalis.ENSCINP00000004845, Ciona_intestinalis.ENSCINP00000017550, Ci…
OG0000290: Caenorhabditis_elegans.WBGene00000552.1, Caenorhabditis_elegans.WBGene00020378.1, Canis_familiaris.ENSCAFP00000003862, Canis_familiaris.ENSCAFP00000025749, Canis_familiaris.ENSCAFP00000037542, Canis_familiaris.ENSCAFP00000037716, Canis_familiaris.ENSCAFP00000038149, Canis_familiaris.ENSCAFP00000038604, Ciona_intestinalis.ENSCINP00000001155, Ciona_intestinalis.ENSCINP00000017572, Ciona_…
OG0000291: Canis_familiaris.ENSCAFP00000065769, Gallus_gallus.ENSGALP00000066375, Gallus_gallus.ENSGALP00000069413, Gallus_gallus.ENSGALP00000071601, Gallus_gallus.ENSGALP00000072078, Mnemiopsis_leidyi.ML03533a-PA, Mnemiopsis_leidyi.ML05075a-PA, Mnemiopsis_leidyi.ML19074a-PA, Monodelphis_domestica.ENSMODP00000003524, Monodelphis_domestica.ENSMODP00000012248, Monodelphis_domestica.ENSMODP000000386…
OG0000292: Caenorhabditis_elegans.WBGene00000282.1, Caenorhabditis_elegans.WBGene00000284.1, Canis_familiaris.ENSCAFP00000010611, Canis_familiaris.ENSCAFP00000012806, Canis_familiaris.ENSCAFP00000017932, Canis_familiaris.ENSCAFP00000029473, Canis_familiaris.ENSCAFP00000039305, Canis_familiaris.ENSCAFP00000045078, Canis_familiaris.ENSCAFP00000053489, Ciona_intestinalis.ENSCINP00000002042, Danio_re…
OG0000293: Caenorhabditis_elegans.WBGene00009556.1, Canis_familiaris.ENSCAFP00000009276, Canis_familiaris.ENSCAFP00000015107, Canis_familiaris.ENSCAFP00000024464, Canis_familiaris.ENSCAFP00000027899, Canis_familiaris.ENSCAFP00000043038, Canis_familiaris.ENSCAFP00000051503, Ciona_intestinalis.ENSCINP00000011487, Ciona_intestinalis.ENSCINP00000018328, Ciona_intestinalis.ENSCINP00000020168, Danio_re…
OG0000294: Caenorhabditis_elegans.WBGene00000468.1, Caenorhabditis_elegans.WBGene00012385.1, Caenorhabditis_elegans.WBGene00013970.1, Caenorhabditis_elegans.WBGene00016712.1, Caenorhabditis_elegans.WBGene00016948.1, Caenorhabditis_elegans.WBGene00019299.1, Caenorhabditis_elegans.WBGene00021931.1, Canis_familiaris.ENSCAFP00000009921, Canis_familiaris.ENSCAFP00000016886, Canis_familiaris.ENSCAFP000…
OG0000295: Caenorhabditis_elegans.WBGene00002262.1, Canis_familiaris.ENSCAFP00000003048, Canis_familiaris.ENSCAFP00000013729, Canis_familiaris.ENSCAFP00000034772, Canis_familiaris.ENSCAFP00000036071, Canis_familiaris.ENSCAFP00000037212, Canis_familiaris.ENSCAFP00000039521, Canis_familiaris.ENSCAFP00000040168, Canis_familiaris.ENSCAFP00000040805, Canis_familiaris.ENSCAFP00000041870, Canis_familiar…
OG0000296: Caenorhabditis_elegans.WBGene00007347.1, Caenorhabditis_elegans.WBGene00007550.1, Caenorhabditis_elegans.WBGene00007757.1, Caenorhabditis_elegans.WBGene00012789.1, Caenorhabditis_elegans.WBGene00012790.1, Caenorhabditis_elegans.WBGene00015181.1, Caenorhabditis_elegans.WBGene00015632.1, Caenorhabditis_elegans.WBGene00016586.1, Canis_familiaris.ENSCAFP00000017651, Canis_familiaris.ENSCAF…
OG0000297: Caenorhabditis_elegans.WBGene00016725.1, Canis_familiaris.ENSCAFP00000039653, Canis_familiaris.ENSCAFP00000045801, Canis_familiaris.ENSCAFP00000048169, Canis_familiaris.ENSCAFP00000054218, Ciona_intestinalis.ENSCINP00000022761, Ciona_intestinalis.ENSCINP00000023186, Danio_rerio.ENSDARP00000008665, Danio_rerio.ENSDARP00000024303, Danio_rerio.ENSDARP00000046840, Danio_rerio.ENSDARP000000…
OG0000298: Caenorhabditis_elegans.WBGene00022795.1, Canis_familiaris.ENSCAFP00000001388, Canis_familiaris.ENSCAFP00000021401, Canis_familiaris.ENSCAFP00000029906, Canis_familiaris.ENSCAFP00000039698, Canis_familiaris.ENSCAFP00000041202, Canis_familiaris.ENSCAFP00000046013, Danio_rerio.ENSDARP00000015726, Danio_rerio.ENSDARP00000062628, Danio_rerio.ENSDARP00000094731, Danio_rerio.ENSDARP0000010390…
OG0000299: Caenorhabditis_elegans.WBGene00004949.1, Caenorhabditis_elegans.WBGene00004950.1, Caenorhabditis_elegans.WBGene00015716.1, Canis_familiaris.ENSCAFP00000024504, Canis_familiaris.ENSCAFP00000028081, Canis_familiaris.ENSCAFP00000040960, Canis_familiaris.ENSCAFP00000053902, Ciona_intestinalis.ENSCINP00000012400, Ciona_intestinalis.ENSCINP00000026880, Ciona_intestinalis.ENSCINP00000032433, …
OG0000300: Caenorhabditis_elegans.WBGene00044564.1, Canis_familiaris.ENSCAFP00000003750, Canis_familiaris.ENSCAFP00000014865, Canis_familiaris.ENSCAFP00000030968, Canis_familiaris.ENSCAFP00000049977, Canis_familiaris.ENSCAFP00000050022, Ciona_intestinalis.ENSCINP00000013582, Ciona_intestinalis.ENSCINP00000020178, Danio_rerio.ENSDARP00000056440, Danio_rerio.ENSDARP00000073739, Danio_rerio.ENSDARP0…
OG0000301: Caenorhabditis_elegans.WBGene00013034.1, Caenorhabditis_elegans.WBGene00019166.1, Canis_familiaris.ENSCAFP00000000182, Canis_familiaris.ENSCAFP00000003009, Canis_familiaris.ENSCAFP00000010302, Canis_familiaris.ENSCAFP00000010426, Canis_familiaris.ENSCAFP00000022087, Canis_familiaris.ENSCAFP00000058142, Canis_familiaris.ENSCAFP00000065992, Ciona_intestinalis.ENSCINP00000012227, Ciona_in…
OG0000302: Caenorhabditis_elegans.WBGene00001115.1, Caenorhabditis_elegans.WBGene00001131.1, Canis_familiaris.ENSCAFP00000006289, Canis_familiaris.ENSCAFP00000031637, Canis_familiaris.ENSCAFP00000033842, Canis_familiaris.ENSCAFP00000039395, Canis_familiaris.ENSCAFP00000046823, Canis_familiaris.ENSCAFP00000048498, Ciona_intestinalis.ENSCINP00000030145, Ciona_intestinalis.ENSCINP00000034024, Danio_…
OG0000303: Caenorhabditis_elegans.WBGene00001687.1, Caenorhabditis_elegans.WBGene00003056.1, Canis_familiaris.ENSCAFP00000007928, Canis_familiaris.ENSCAFP00000018637, Canis_familiaris.ENSCAFP00000021439, Canis_familiaris.ENSCAFP00000027825, Canis_familiaris.ENSCAFP00000040232, Canis_familiaris.ENSCAFP00000056021, Ciona_intestinalis.ENSCINP00000027821, Ciona_intestinalis.ENSCINP00000030308, Danio_…
OG0000304: Caenorhabditis_elegans.WBGene00003179.1, Caenorhabditis_elegans.WBGene00007082.1, Caenorhabditis_elegans.WBGene00007228.1, Caenorhabditis_elegans.WBGene00008669.1, Caenorhabditis_elegans.WBGene00009106.1, Caenorhabditis_elegans.WBGene00009221.1, Caenorhabditis_elegans.WBGene00018488.1, Caenorhabditis_elegans.WBGene00020634.1, Caenorhabditis_elegans.WBGene00022849.1, Canis_familiaris.EN…
OG0000305: Canis_familiaris.ENSCAFP00000017721, Canis_familiaris.ENSCAFP00000017949, Canis_familiaris.ENSCAFP00000043511, Canis_familiaris.ENSCAFP00000056939, Canis_familiaris.ENSCAFP00000060956, Canis_familiaris.ENSCAFP00000063993, Ciona_intestinalis.ENSCINP00000000090, Ciona_intestinalis.ENSCINP00000010148, Ciona_intestinalis.ENSCINP00000028847, Danio_rerio.ENSDARP00000041911, Danio_rerio.ENSDA…
OG0000306: Canis_familiaris.ENSCAFP00000017058, Canis_familiaris.ENSCAFP00000017681, Canis_familiaris.ENSCAFP00000056879, Ciona_intestinalis.ENSCINP00000008091, Ciona_intestinalis.ENSCINP00000010216, Ciona_intestinalis.ENSCINP00000015184, Ciona_intestinalis.ENSCINP00000034687, Danio_rerio.ENSDARP00000074107, Danio_rerio.ENSDARP00000107543, Danio_rerio.ENSDARP00000130825, Danio_rerio.ENSDARP000001…
OG0000307: Canis_familiaris.ENSCAFP00000002139, Canis_familiaris.ENSCAFP00000002144, Canis_familiaris.ENSCAFP00000006731, Canis_familiaris.ENSCAFP00000011234, Canis_familiaris.ENSCAFP00000019833, Canis_familiaris.ENSCAFP00000056111, Canis_familiaris.ENSCAFP00000065526, Ciona_intestinalis.ENSCINP00000005010, Ciona_intestinalis.ENSCINP00000008430, Ciona_intestinalis.ENSCINP00000011346, Ciona_intest…
OG0000308: Canis_familiaris.ENSCAFP00000008772, Canis_familiaris.ENSCAFP00000012325, Canis_familiaris.ENSCAFP00000018471, Canis_familiaris.ENSCAFP00000021445, Ciona_intestinalis.ENSCINP00000032395, Ciona_intestinalis.ENSCINP00000035284, Danio_rerio.ENSDARP00000020528, Danio_rerio.ENSDARP00000048135, Danio_rerio.ENSDARP00000050541, Danio_rerio.ENSDARP00000092896, Danio_rerio.ENSDARP00000101935, Da…
OG0000309: Caenorhabditis_elegans.WBGene00003509.1, Caenorhabditis_elegans.WBGene00003511.1, Canis_familiaris.ENSCAFP00000001523, Canis_familiaris.ENSCAFP00000004505, Canis_familiaris.ENSCAFP00000005532, Canis_familiaris.ENSCAFP00000023887, Canis_familiaris.ENSCAFP00000028481, Canis_familiaris.ENSCAFP00000062604, Ciona_intestinalis.ENSCINP00000010360, Ciona_intestinalis.ENSCINP00000031081, Danio_…
OG0000310: Caenorhabditis_elegans.WBGene00005013.1, Caenorhabditis_elegans.WBGene00017920.1, Caenorhabditis_elegans.WBGene00020821.1, Canis_familiaris.ENSCAFP00000005920, Canis_familiaris.ENSCAFP00000017359, Canis_familiaris.ENSCAFP00000041286, Canis_familiaris.ENSCAFP00000049797, Canis_familiaris.ENSCAFP00000060509, Ciona_intestinalis.ENSCINP00000005646, Ciona_intestinalis.ENSCINP00000032140, Da…
OG0000311: Caenorhabditis_elegans.WBGene00002000.1, Canis_familiaris.ENSCAFP00000004514, Canis_familiaris.ENSCAFP00000008815, Canis_familiaris.ENSCAFP00000019636, Canis_familiaris.ENSCAFP00000022926, Canis_familiaris.ENSCAFP00000032456, Canis_familiaris.ENSCAFP00000063878, Ciona_intestinalis.ENSCINP00000007976, Ciona_intestinalis.ENSCINP00000008464, Ciona_intestinalis.ENSCINP00000026103, Danio_re…
OG0000312: Caenorhabditis_elegans.WBGene00009554.1, Canis_familiaris.ENSCAFP00000000032, Canis_familiaris.ENSCAFP00000005896, Canis_familiaris.ENSCAFP00000020737, Canis_familiaris.ENSCAFP00000021553, Canis_familiaris.ENSCAFP00000029683, Canis_familiaris.ENSCAFP00000032109, Canis_familiaris.ENSCAFP00000061033, Ciona_intestinalis.ENSCINP00000008403, Ciona_intestinalis.ENSCINP00000016387, Ciona_inte…
OG0000313: Caenorhabditis_elegans.WBGene00015145.1, Canis_familiaris.ENSCAFP00000000281, Canis_familiaris.ENSCAFP00000029023, Canis_familiaris.ENSCAFP00000033332, Canis_familiaris.ENSCAFP00000038412, Canis_familiaris.ENSCAFP00000038762, Canis_familiaris.ENSCAFP00000043008, Ciona_intestinalis.ENSCINP00000003843, Ciona_intestinalis.ENSCINP00000016478, Ciona_intestinalis.ENSCINP00000023553, Ciona_in…
OG0000314: Caenorhabditis_elegans.WBGene00016987.1, Caenorhabditis_elegans.WBGene00019211.1, Canis_familiaris.ENSCAFP00000009964, Canis_familiaris.ENSCAFP00000016851, Canis_familiaris.ENSCAFP00000018157, Canis_familiaris.ENSCAFP00000042713, Canis_familiaris.ENSCAFP00000057563, Ciona_intestinalis.ENSCINP00000018358, Ciona_intestinalis.ENSCINP00000030873, Danio_rerio.ENSDARP00000006228, Danio_rerio…
OG0000315: Caenorhabditis_elegans.WBGene00021247.1, Canis_familiaris.ENSCAFP00000017446, Ciona_intestinalis.ENSCINP00000035104, Danio_rerio.ENSDARP00000145493, Drosophila_melanogaster.FBpp0300832, Gallus_gallus.ENSGALP00000049203, Homo_sapiens.ENSP00000381003, Monodelphis_domestica.ENSMODP00000029532, Mus_musculus.ENSMUSP00000136116, Nematostella_vectensis.EDO25539, Nematostella_vectensis.EDO2574…
OG0000316: Caenorhabditis_elegans.WBGene00021808.1, Canis_familiaris.ENSCAFP00000001892, Canis_familiaris.ENSCAFP00000012020, Canis_familiaris.ENSCAFP00000014470, Canis_familiaris.ENSCAFP00000020065, Canis_familiaris.ENSCAFP00000026939, Canis_familiaris.ENSCAFP00000031875, Canis_familiaris.ENSCAFP00000034460, Canis_familiaris.ENSCAFP00000036636, Canis_familiaris.ENSCAFP00000039016, Canis_familiar…
OG0000317: Canis_familiaris.ENSCAFP00000016766, Canis_familiaris.ENSCAFP00000034666, Canis_familiaris.ENSCAFP00000034710, Homo_sapiens.ENSP00000363522, Homo_sapiens.ENSP00000477445, Homo_sapiens.ENSP00000480319, Homo_sapiens.ENSP00000493110, Monodelphis_domestica.ENSMODP00000010928, Monodelphis_domestica.ENSMODP00000012558, Monodelphis_domestica.ENSMODP00000012916, Monodelphis_domestica.ENSMODP00…
OG0000318: Canis_familiaris.ENSCAFP00000022352, Canis_familiaris.ENSCAFP00000023043, Canis_familiaris.ENSCAFP00000034826, Canis_familiaris.ENSCAFP00000034859, Canis_familiaris.ENSCAFP00000045735, Canis_familiaris.ENSCAFP00000048667, Canis_familiaris.ENSCAFP00000051488, Canis_familiaris.ENSCAFP00000055531, Canis_familiaris.ENSCAFP00000056081, Canis_familiaris.ENSCAFP00000057530, Canis_familiaris.E…
OG0000319: Canis_familiaris.ENSCAFP00000004845, Canis_familiaris.ENSCAFP00000023164, Canis_familiaris.ENSCAFP00000023171, Canis_familiaris.ENSCAFP00000037509, Canis_familiaris.ENSCAFP00000038936, Ciona_intestinalis.ENSCINP00000000082, Ciona_intestinalis.ENSCINP00000001362, Ciona_intestinalis.ENSCINP00000003766, Ciona_intestinalis.ENSCINP00000004747, Ciona_intestinalis.ENSCINP00000010281, Ciona_in…
OG0000320: Mnemiopsis_leidyi.ML00196a-PA, Mnemiopsis_leidyi.ML004442a-PA, Mnemiopsis_leidyi.ML004941a-PA, Mnemiopsis_leidyi.ML01001a-PA, Mnemiopsis_leidyi.ML014419a-PA, Mnemiopsis_leidyi.ML01863a-PA, Mnemiopsis_leidyi.ML020310a-PA, Mnemiopsis_leidyi.ML02822a-PA, Mnemiopsis_leidyi.ML030516a-PA, Mnemiopsis_leidyi.ML03081a-PA, Mnemiopsis_leidyi.ML03462a-PA, Mnemiopsis_leidyi.ML038015a-PA, Mnemiopsis…
OG0000321: Canis_familiaris.ENSCAFP00000008507, Canis_familiaris.ENSCAFP00000022594, Canis_familiaris.ENSCAFP00000042065, Canis_familiaris.ENSCAFP00000059311, Ciona_intestinalis.ENSCINP00000002166, Danio_rerio.ENSDARP00000055499, Danio_rerio.ENSDARP00000059178, Danio_rerio.ENSDARP00000066406, Danio_rerio.ENSDARP00000091100, Danio_rerio.ENSDARP00000107185, Danio_rerio.ENSDARP00000113063, Danio_rer…
OG0000322: Caenorhabditis_elegans.WBGene00001489.1, Caenorhabditis_elegans.WBGene00001490.1, Caenorhabditis_elegans.WBGene00001491.1, Canis_familiaris.ENSCAFP00000004213, Canis_familiaris.ENSCAFP00000010938, Canis_familiaris.ENSCAFP00000019847, Canis_familiaris.ENSCAFP00000040728, Canis_familiaris.ENSCAFP00000056107, Canis_familiaris.ENSCAFP00000064841, Ciona_intestinalis.ENSCINP00000006278, Cion…
OG0000323: Caenorhabditis_elegans.WBGene00000874.1, Caenorhabditis_elegans.WBGene00019259.1, Canis_familiaris.ENSCAFP00000000450, Canis_familiaris.ENSCAFP00000017081, Canis_familiaris.ENSCAFP00000026109, Canis_familiaris.ENSCAFP00000038292, Canis_familiaris.ENSCAFP00000058620, Canis_familiaris.ENSCAFP00000060442, Ciona_intestinalis.ENSCINP00000004794, Ciona_intestinalis.ENSCINP00000015942, Danio_…
OG0000324: Caenorhabditis_elegans.WBGene00001403.1, Canis_familiaris.ENSCAFP00000000129, Canis_familiaris.ENSCAFP00000059739, Ciona_intestinalis.ENSCINP00000008438, Ciona_intestinalis.ENSCINP00000010389, Ciona_intestinalis.ENSCINP00000010391, Ciona_intestinalis.ENSCINP00000011305, Ciona_intestinalis.ENSCINP00000015773, Ciona_intestinalis.ENSCINP00000016246, Ciona_intestinalis.ENSCINP00000016476, …
OG0000325: Caenorhabditis_elegans.WBGene00003253.1, Caenorhabditis_elegans.WBGene00005023.1, Caenorhabditis_elegans.WBGene00304195.1, Canis_familiaris.ENSCAFP00000007971, Canis_familiaris.ENSCAFP00000010485, Canis_familiaris.ENSCAFP00000015558, Canis_familiaris.ENSCAFP00000041332, Canis_familiaris.ENSCAFP00000048448, Canis_familiaris.ENSCAFP00000063255, Ciona_intestinalis.ENSCINP00000000600, Cion…
OG0000326: Caenorhabditis_elegans.WBGene00009065.1, Caenorhabditis_elegans.WBGene00018520.1, Canis_familiaris.ENSCAFP00000035933, Canis_familiaris.ENSCAFP00000037705, Canis_familiaris.ENSCAFP00000045519, Canis_familiaris.ENSCAFP00000047214, Canis_familiaris.ENSCAFP00000053943, Canis_familiaris.ENSCAFP00000060841, Ciona_intestinalis.ENSCINP00000005984, Ciona_intestinalis.ENSCINP00000015250, Ciona_…
OG0000327: Caenorhabditis_elegans.WBGene00012394.1, Caenorhabditis_elegans.WBGene00016319.1, Caenorhabditis_elegans.WBGene00022498.1, Caenorhabditis_elegans.WBGene00022616.1, Canis_familiaris.ENSCAFP00000014770, Canis_familiaris.ENSCAFP00000024667, Canis_familiaris.ENSCAFP00000028277, Canis_familiaris.ENSCAFP00000038277, Canis_familiaris.ENSCAFP00000057357, Ciona_intestinalis.ENSCINP00000022305, …
OG0000328: Caenorhabditis_elegans.WBGene00014137.1, Canis_familiaris.ENSCAFP00000054359, Danio_rerio.ENSDARP00000049925, Danio_rerio.ENSDARP00000053212, Danio_rerio.ENSDARP00000056912, Danio_rerio.ENSDARP00000063628, Danio_rerio.ENSDARP00000064278, Danio_rerio.ENSDARP00000064279, Danio_rerio.ENSDARP00000088793, Danio_rerio.ENSDARP00000102935, Danio_rerio.ENSDARP00000108388, Danio_rerio.ENSDARP000…
OG0000329: Canis_familiaris.ENSCAFP00000016903, Canis_familiaris.ENSCAFP00000017294, Canis_familiaris.ENSCAFP00000017332, Canis_familiaris.ENSCAFP00000019191, Canis_familiaris.ENSCAFP00000019220, Canis_familiaris.ENSCAFP00000024198, Canis_familiaris.ENSCAFP00000024207, Canis_familiaris.ENSCAFP00000024220, Canis_familiaris.ENSCAFP00000024221, Canis_familiaris.ENSCAFP00000024223, Canis_familiaris.E…
OG0000330: Caenorhabditis_elegans.WBGene00001036.1, Caenorhabditis_elegans.WBGene00001042.1, Canis_familiaris.ENSCAFP00000001600, Canis_familiaris.ENSCAFP00000017497, Canis_familiaris.ENSCAFP00000023351, Canis_familiaris.ENSCAFP00000030132, Canis_familiaris.ENSCAFP00000031310, Canis_familiaris.ENSCAFP00000059974, Canis_familiaris.ENSCAFP00000063316, Canis_familiaris.ENSCAFP00000066513, Ciona_inte…
OG0000331: Caenorhabditis_elegans.WBGene00000254.1, Caenorhabditis_elegans.WBGene00001172.1, Caenorhabditis_elegans.WBGene00002232.1, Canis_familiaris.ENSCAFP00000002461, Canis_familiaris.ENSCAFP00000008234, Canis_familiaris.ENSCAFP00000011663, Canis_familiaris.ENSCAFP00000015518, Canis_familiaris.ENSCAFP00000028854, Canis_familiaris.ENSCAFP00000065874, Ciona_intestinalis.ENSCINP00000010394, Cion…
OG0000332: Caenorhabditis_elegans.WBGene00000220.1, Caenorhabditis_elegans.WBGene00000469.1, Caenorhabditis_elegans.WBGene00013100.1, Caenorhabditis_elegans.WBGene00017535.1, Canis_familiaris.ENSCAFP00000001535, Canis_familiaris.ENSCAFP00000003162, Canis_familiaris.ENSCAFP00000005875, Canis_familiaris.ENSCAFP00000039190, Canis_familiaris.ENSCAFP00000058303, Ciona_intestinalis.ENSCINP00000004693, …
OG0000333: Caenorhabditis_elegans.WBGene00006415.1, Canis_familiaris.ENSCAFP00000019445, Canis_familiaris.ENSCAFP00000027189, Canis_familiaris.ENSCAFP00000028725, Canis_familiaris.ENSCAFP00000037510, Canis_familiaris.ENSCAFP00000042805, Ciona_intestinalis.ENSCINP00000008658, Ciona_intestinalis.ENSCINP00000024703, Ciona_intestinalis.ENSCINP00000034308, Danio_rerio.ENSDARP00000012365, Danio_rerio.E…
OG0000334: Caenorhabditis_elegans.WBGene00007878.1, Caenorhabditis_elegans.WBGene00008709.1, Canis_familiaris.ENSCAFP00000003775, Canis_familiaris.ENSCAFP00000011391, Canis_familiaris.ENSCAFP00000013187, Canis_familiaris.ENSCAFP00000036541, Canis_familiaris.ENSCAFP00000049599, Ciona_intestinalis.ENSCINP00000008319, Ciona_intestinalis.ENSCINP00000008848, Ciona_intestinalis.ENSCINP00000033296, Cion…
OG0000335: Canis_familiaris.ENSCAFP00000024419, Canis_familiaris.ENSCAFP00000027208, Canis_familiaris.ENSCAFP00000030521, Canis_familiaris.ENSCAFP00000055731, Canis_familiaris.ENSCAFP00000060972, Canis_familiaris.ENSCAFP00000065756, Danio_rerio.ENSDARP00000014655, Danio_rerio.ENSDARP00000052388, Danio_rerio.ENSDARP00000099500, Danio_rerio.ENSDARP00000114988, Danio_rerio.ENSDARP00000116962, Danio_…
OG0000336: Canis_familiaris.ENSCAFP00000023445, Canis_familiaris.ENSCAFP00000023455, Canis_familiaris.ENSCAFP00000039054, Danio_rerio.ENSDARP00000000221, Danio_rerio.ENSDARP00000006888, Danio_rerio.ENSDARP00000028148, Danio_rerio.ENSDARP00000034077, Danio_rerio.ENSDARP00000095029, Danio_rerio.ENSDARP00000095774, Danio_rerio.ENSDARP00000095806, Danio_rerio.ENSDARP00000095811, Danio_rerio.ENSDARP00…
OG0000337: Canis_familiaris.ENSCAFP00000013846, Canis_familiaris.ENSCAFP00000055052, Gallus_gallus.ENSGALP00000052996, Gallus_gallus.ENSGALP00000057316, Gallus_gallus.ENSGALP00000069628, Gallus_gallus.ENSGALP00000070031, Gallus_gallus.ENSGALP00000071225, Homo_sapiens.ENSP00000305766, Homo_sapiens.ENSP00000310631, Homo_sapiens.ENSP00000314042, Homo_sapiens.ENSP00000333800, Homo_sapiens.ENSP0000037…
OG0000338: Caenorhabditis_elegans.WBGene00004011.1, Canis_familiaris.ENSCAFP00000011144, Canis_familiaris.ENSCAFP00000013803, Canis_familiaris.ENSCAFP00000014415, Canis_familiaris.ENSCAFP00000016690, Canis_familiaris.ENSCAFP00000020496, Ciona_intestinalis.ENSCINP00000002464, Ciona_intestinalis.ENSCINP00000023789, Ciona_intestinalis.ENSCINP00000034480, Danio_rerio.ENSDARP00000013350, Danio_rerio.E…
OG0000339: Caenorhabditis_elegans.WBGene00002005.1, Canis_familiaris.ENSCAFP00000000900, Canis_familiaris.ENSCAFP00000000903, Canis_familiaris.ENSCAFP00000002766, Canis_familiaris.ENSCAFP00000017166, Canis_familiaris.ENSCAFP00000023616, Ciona_intestinalis.ENSCINP00000019652, Danio_rerio.ENSDARP00000010413, Danio_rerio.ENSDARP00000030050, Danio_rerio.ENSDARP00000039324, Danio_rerio.ENSDARP00000043…
OG0000340: Caenorhabditis_elegans.WBGene00001666.1, Caenorhabditis_elegans.WBGene00001678.1, Canis_familiaris.ENSCAFP00000015846, Canis_familiaris.ENSCAFP00000020136, Canis_familiaris.ENSCAFP00000020146, Canis_familiaris.ENSCAFP00000024156, Canis_familiaris.ENSCAFP00000029355, Canis_familiaris.ENSCAFP00000029356, Canis_familiaris.ENSCAFP00000033576, Ciona_intestinalis.ENSCINP00000010912, Ciona_in…
OG0000341: Caenorhabditis_elegans.WBGene00001006.1, Caenorhabditis_elegans.WBGene00009678.1, Canis_familiaris.ENSCAFP00000037687, Canis_familiaris.ENSCAFP00000046898, Canis_familiaris.ENSCAFP00000051956, Canis_familiaris.ENSCAFP00000053258, Canis_familiaris.ENSCAFP00000061210, Canis_familiaris.ENSCAFP00000063853, Ciona_intestinalis.ENSCINP00000008326, Ciona_intestinalis.ENSCINP00000009884, Danio_…
OG0000342: Caenorhabditis_elegans.WBGene00001362.1, Canis_familiaris.ENSCAFP00000000720, Canis_familiaris.ENSCAFP00000018634, Canis_familiaris.ENSCAFP00000032403, Canis_familiaris.ENSCAFP00000041944, Canis_familiaris.ENSCAFP00000044480, Canis_familiaris.ENSCAFP00000053400, Canis_familiaris.ENSCAFP00000056456, Canis_familiaris.ENSCAFP00000060436, Danio_rerio.ENSDARP00000080736, Danio_rerio.ENSDARP…
OG0000343: Caenorhabditis_elegans.WBGene00002004.1, Canis_familiaris.ENSCAFP00000001385, Canis_familiaris.ENSCAFP00000002268, Canis_familiaris.ENSCAFP00000030227, Canis_familiaris.ENSCAFP00000030361, Canis_familiaris.ENSCAFP00000030443, Canis_familiaris.ENSCAFP00000035321, Canis_familiaris.ENSCAFP00000039043, Canis_familiaris.ENSCAFP00000041655, Ciona_intestinalis.ENSCINP00000016228, Danio_rerio.…
OG0000344: Caenorhabditis_elegans.WBGene00008252.1, Caenorhabditis_elegans.WBGene00011593.1, Caenorhabditis_elegans.WBGene00011595.1, Caenorhabditis_elegans.WBGene00011596.1, Caenorhabditis_elegans.WBGene00020004.1, Caenorhabditis_elegans.WBGene00021994.1, Canis_familiaris.ENSCAFP00000008511, Canis_familiaris.ENSCAFP00000022144, Canis_familiaris.ENSCAFP00000033991, Ciona_intestinalis.ENSCINP00000…
OG0000345: Caenorhabditis_elegans.WBGene00008298.1, Caenorhabditis_elegans.WBGene00008483.1, Caenorhabditis_elegans.WBGene00008492.1, Caenorhabditis_elegans.WBGene00008493.1, Caenorhabditis_elegans.WBGene00008494.1, Caenorhabditis_elegans.WBGene00008495.1, Caenorhabditis_elegans.WBGene00008841.1, Caenorhabditis_elegans.WBGene00008893.1, Caenorhabditis_elegans.WBGene00009151.1, Caenorhabditis_eleg…
OG0000346: Caenorhabditis_elegans.WBGene00009218.1, Caenorhabditis_elegans.WBGene00017012.1, Canis_familiaris.ENSCAFP00000001025, Canis_familiaris.ENSCAFP00000022190, Canis_familiaris.ENSCAFP00000025707, Canis_familiaris.ENSCAFP00000039488, Canis_familiaris.ENSCAFP00000061291, Ciona_intestinalis.ENSCINP00000009145, Ciona_intestinalis.ENSCINP00000009249, Ciona_intestinalis.ENSCINP00000010953, Dani…
OG0000347: Canis_familiaris.ENSCAFP00000014029, Canis_familiaris.ENSCAFP00000019918, Canis_familiaris.ENSCAFP00000024893, Canis_familiaris.ENSCAFP00000025787, Canis_familiaris.ENSCAFP00000026942, Canis_familiaris.ENSCAFP00000032320, Canis_familiaris.ENSCAFP00000039980, Canis_familiaris.ENSCAFP00000054896, Canis_familiaris.ENSCAFP00000059366, Ciona_intestinalis.ENSCINP00000010265, Ciona_intestinal…
OG0000348: Monodelphis_domestica.ENSMODP00000001074, Monodelphis_domestica.ENSMODP00000003703, Monodelphis_domestica.ENSMODP00000007630, Monodelphis_domestica.ENSMODP00000009764, Monodelphis_domestica.ENSMODP00000009794, Monodelphis_domestica.ENSMODP00000010028, Monodelphis_domestica.ENSMODP00000010145, Monodelphis_domestica.ENSMODP00000010541, Monodelphis_domestica.ENSMODP00000010886, Monodelphi…
OG0000349: Caenorhabditis_elegans.WBGene00002185.1, Caenorhabditis_elegans.WBGene00020952.1, Canis_familiaris.ENSCAFP00000007394, Canis_familiaris.ENSCAFP00000013957, Canis_familiaris.ENSCAFP00000019632, Canis_familiaris.ENSCAFP00000023802, Canis_familiaris.ENSCAFP00000025711, Ciona_intestinalis.ENSCINP00000013326, Ciona_intestinalis.ENSCINP00000023174, Ciona_intestinalis.ENSCINP00000035716, Dani…
OG0000350: Caenorhabditis_elegans.WBGene00001614.1, Caenorhabditis_elegans.WBGene00001615.1, Caenorhabditis_elegans.WBGene00001616.1, Caenorhabditis_elegans.WBGene00001617.1, Canis_familiaris.ENSCAFP00000005339, Canis_familiaris.ENSCAFP00000036768, Canis_familiaris.ENSCAFP00000039618, Canis_familiaris.ENSCAFP00000053112, Canis_familiaris.ENSCAFP00000065139, Ciona_intestinalis.ENSCINP00000016355, …
OG0000351: Caenorhabditis_elegans.WBGene00001186.1, Caenorhabditis_elegans.WBGene00001249.1, Caenorhabditis_elegans.WBGene00001250.1, Caenorhabditis_elegans.WBGene00001252.1, Caenorhabditis_elegans.WBGene00001253.1, Canis_familiaris.ENSCAFP00000006152, Canis_familiaris.ENSCAFP00000007467, Canis_familiaris.ENSCAFP00000018678, Canis_familiaris.ENSCAFP00000022898, Canis_familiaris.ENSCAFP00000038219…
OG0000352: Caenorhabditis_elegans.WBGene00004268.1, Caenorhabditis_elegans.WBGene00008671.1, Canis_familiaris.ENSCAFP00000000123, Canis_familiaris.ENSCAFP00000008690, Canis_familiaris.ENSCAFP00000022977, Canis_familiaris.ENSCAFP00000049796, Canis_familiaris.ENSCAFP00000059709, Canis_familiaris.ENSCAFP00000064006, Ciona_intestinalis.ENSCINP00000006853, Ciona_intestinalis.ENSCINP00000033812, Danio_…
OG0000353: Caenorhabditis_elegans.WBGene00006823.1, Canis_familiaris.ENSCAFP00000002584, Canis_familiaris.ENSCAFP00000003547, Canis_familiaris.ENSCAFP00000009775, Canis_familiaris.ENSCAFP00000018452, Canis_familiaris.ENSCAFP00000062539, Ciona_intestinalis.ENSCINP00000000066, Danio_rerio.ENSDARP00000018319, Danio_rerio.ENSDARP00000067105, Danio_rerio.ENSDARP00000073006, Danio_rerio.ENSDARP00000085…
OG0000354: Canis_familiaris.ENSCAFP00000001164, Canis_familiaris.ENSCAFP00000001280, Canis_familiaris.ENSCAFP00000045482, Danio_rerio.ENSDARP00000010619, Danio_rerio.ENSDARP00000048447, Danio_rerio.ENSDARP00000093621, Danio_rerio.ENSDARP00000100115, Danio_rerio.ENSDARP00000134462, Danio_rerio.ENSDARP00000136215, Danio_rerio.ENSDARP00000143199, Danio_rerio.ENSDARP00000146121, Danio_rerio.ENSDARP00…
OG0000355: Caenorhabditis_elegans.WBGene00003912.1, Caenorhabditis_elegans.WBGene00006881.1, Canis_familiaris.ENSCAFP00000010063, Canis_familiaris.ENSCAFP00000023077, Canis_familiaris.ENSCAFP00000025318, Canis_familiaris.ENSCAFP00000026906, Canis_familiaris.ENSCAFP00000041488, Canis_familiaris.ENSCAFP00000058542, Ciona_intestinalis.ENSCINP00000015052, Ciona_intestinalis.ENSCINP00000018527, Danio_…
OG0000356: Caenorhabditis_elegans.WBGene00003407.1, Caenorhabditis_elegans.WBGene00003408.1, Caenorhabditis_elegans.WBGene00003409.1, Caenorhabditis_elegans.WBGene00003410.1, Caenorhabditis_elegans.WBGene00003413.1, Caenorhabditis_elegans.WBGene00003414.1, Canis_familiaris.ENSCAFP00000011860, Canis_familiaris.ENSCAFP00000014021, Canis_familiaris.ENSCAFP00000025351, Canis_familiaris.ENSCAFP0000002…
OG0000357: Caenorhabditis_elegans.WBGene00000596.1, Caenorhabditis_elegans.WBGene00000597.1, Caenorhabditis_elegans.WBGene00000599.1, Caenorhabditis_elegans.WBGene00000608.1, Caenorhabditis_elegans.WBGene00000612.1, Caenorhabditis_elegans.WBGene00000614.1, Caenorhabditis_elegans.WBGene00000615.1, Caenorhabditis_elegans.WBGene00000616.1, Caenorhabditis_elegans.WBGene00000618.1, Caenorhabditis_eleg…
OG0000358: Caenorhabditis_elegans.WBGene00001512.1, Canis_familiaris.ENSCAFP00000002776, Canis_familiaris.ENSCAFP00000004607, Canis_familiaris.ENSCAFP00000040250, Canis_familiaris.ENSCAFP00000054041, Ciona_intestinalis.ENSCINP00000005369, Ciona_intestinalis.ENSCINP00000008779, Ciona_intestinalis.ENSCINP00000027830, Ciona_intestinalis.ENSCINP00000031181, Ciona_intestinalis.ENSCINP00000033602, Dani…
OG0000359: Caenorhabditis_elegans.WBGene00003371.1, Caenorhabditis_elegans.WBGene00010554.1, Caenorhabditis_elegans.WBGene00011734.1, Canis_familiaris.ENSCAFP00000000155, Canis_familiaris.ENSCAFP00000000161, Canis_familiaris.ENSCAFP00000020220, Canis_familiaris.ENSCAFP00000056531, Canis_familiaris.ENSCAFP00000057253, Canis_familiaris.ENSCAFP00000063142, Ciona_intestinalis.ENSCINP00000009951, Cion…
OG0000360: Caenorhabditis_elegans.WBGene00003911.1, Caenorhabditis_elegans.WBGene00006443.1, Canis_familiaris.ENSCAFP00000007390, Canis_familiaris.ENSCAFP00000008503, Canis_familiaris.ENSCAFP00000013235, Canis_familiaris.ENSCAFP00000044903, Canis_familiaris.ENSCAFP00000059698, Canis_familiaris.ENSCAFP00000064510, Ciona_intestinalis.ENSCINP00000014470, Ciona_intestinalis.ENSCINP00000033642, Danio_…
OG0000361: Caenorhabditis_elegans.WBGene00007226.1, Caenorhabditis_elegans.WBGene00012194.1, Caenorhabditis_elegans.WBGene00022115.1, Canis_familiaris.ENSCAFP00000024438, Canis_familiaris.ENSCAFP00000026008, Canis_familiaris.ENSCAFP00000029779, Canis_familiaris.ENSCAFP00000055274, Canis_familiaris.ENSCAFP00000061804, Ciona_intestinalis.ENSCINP00000012595, Ciona_intestinalis.ENSCINP00000030613, Da…
OG0000362: Caenorhabditis_elegans.WBGene00009155.1, Canis_familiaris.ENSCAFP00000008984, Canis_familiaris.ENSCAFP00000036076, Canis_familiaris.ENSCAFP00000040205, Canis_familiaris.ENSCAFP00000049958, Canis_familiaris.ENSCAFP00000059831, Ciona_intestinalis.ENSCINP00000023705, Danio_rerio.ENSDARP00000007599, Danio_rerio.ENSDARP00000038316, Danio_rerio.ENSDARP00000116649, Danio_rerio.ENSDARP00000123…
OG0000363: Canis_familiaris.ENSCAFP00000036693, Canis_familiaris.ENSCAFP00000038741, Canis_familiaris.ENSCAFP00000041069, Canis_familiaris.ENSCAFP00000044710, Danio_rerio.ENSDARP00000005856, Danio_rerio.ENSDARP00000078867, Danio_rerio.ENSDARP00000081638, Danio_rerio.ENSDARP00000092048, Danio_rerio.ENSDARP00000106948, Danio_rerio.ENSDARP00000114591, Danio_rerio.ENSDARP00000114789, Danio_rerio.ENSD…
OG0000364: Caenorhabditis_elegans.WBGene00000768.1, Canis_familiaris.ENSCAFP00000003617, Canis_familiaris.ENSCAFP00000016653, Canis_familiaris.ENSCAFP00000027990, Canis_familiaris.ENSCAFP00000053109, Canis_familiaris.ENSCAFP00000058527, Canis_familiaris.ENSCAFP00000059372, Ciona_intestinalis.ENSCINP00000035568, Danio_rerio.ENSDARP00000007696, Danio_rerio.ENSDARP00000026454, Danio_rerio.ENSDARP000…
OG0000365: Caenorhabditis_elegans.WBGene00000465.1, Caenorhabditis_elegans.WBGene00015102.1, Caenorhabditis_elegans.WBGene00016534.1, Caenorhabditis_elegans.WBGene00019833.1, Ciona_intestinalis.ENSCINP00000010798, Ciona_intestinalis.ENSCINP00000010801, Ciona_intestinalis.ENSCINP00000018423, Ciona_intestinalis.ENSCINP00000025364, Ciona_intestinalis.ENSCINP00000025968, Ciona_intestinalis.ENSCINP000…
OG0000366: Caenorhabditis_elegans.WBGene00000967.1, Caenorhabditis_elegans.WBGene00000968.1, Caenorhabditis_elegans.WBGene00000982.1, Canis_familiaris.ENSCAFP00000010491, Canis_familiaris.ENSCAFP00000059818, Canis_familiaris.ENSCAFP00000063887, Canis_familiaris.ENSCAFP00000064971, Ciona_intestinalis.ENSCINP00000002227, Ciona_intestinalis.ENSCINP00000029894, Danio_rerio.ENSDARP00000011528, Danio_r…
OG0000367: Caenorhabditis_elegans.WBGene00001994.1, Canis_familiaris.ENSCAFP00000002608, Canis_familiaris.ENSCAFP00000006003, Canis_familiaris.ENSCAFP00000007985, Canis_familiaris.ENSCAFP00000010389, Canis_familiaris.ENSCAFP00000013694, Canis_familiaris.ENSCAFP00000038768, Ciona_intestinalis.ENSCINP00000018105, Danio_rerio.ENSDARP00000062342, Danio_rerio.ENSDARP00000077824, Danio_rerio.ENSDARP000…
OG0000368: Caenorhabditis_elegans.WBGene00007857.1, Caenorhabditis_elegans.WBGene00019404.1, Caenorhabditis_elegans.WBGene00020258.1, Caenorhabditis_elegans.WBGene00020989.1, Canis_familiaris.ENSCAFP00000003764, Canis_familiaris.ENSCAFP00000003769, Canis_familiaris.ENSCAFP00000058922, Ciona_intestinalis.ENSCINP00000025916, Ciona_intestinalis.ENSCINP00000025917, Ciona_intestinalis.ENSCINP000000259…
OG0000369: Caenorhabditis_elegans.WBGene00007877.1, Canis_familiaris.ENSCAFP00000009996, Canis_familiaris.ENSCAFP00000019885, Canis_familiaris.ENSCAFP00000038519, Canis_familiaris.ENSCAFP00000048073, Ciona_intestinalis.ENSCINP00000006160, Ciona_intestinalis.ENSCINP00000024642, Ciona_intestinalis.ENSCINP00000025148, Ciona_intestinalis.ENSCINP00000025753, Ciona_intestinalis.ENSCINP00000025945, Cion…
OG0000370: Caenorhabditis_elegans.WBGene00010296.1, Caenorhabditis_elegans.WBGene00019464.1, Caenorhabditis_elegans.WBGene00020910.1, Caenorhabditis_elegans.WBGene00021818.1, Canis_familiaris.ENSCAFP00000008007, Canis_familiaris.ENSCAFP00000008009, Canis_familiaris.ENSCAFP00000020474, Canis_familiaris.ENSCAFP00000024629, Canis_familiaris.ENSCAFP00000024662, Canis_familiaris.ENSCAFP00000063970, Ci…
OG0000371: Caenorhabditis_elegans.WBGene00016212.1, Caenorhabditis_elegans.WBGene00016260.1, Canis_familiaris.ENSCAFP00000000536, Canis_familiaris.ENSCAFP00000014731, Canis_familiaris.ENSCAFP00000018255, Canis_familiaris.ENSCAFP00000018293, Canis_familiaris.ENSCAFP00000042022, Canis_familiaris.ENSCAFP00000045295, Canis_familiaris.ENSCAFP00000046915, Ciona_intestinalis.ENSCINP00000025664, Danio_re…
OG0000372: Canis_familiaris.ENSCAFP00000001594, Canis_familiaris.ENSCAFP00000013996, Canis_familiaris.ENSCAFP00000030073, Canis_familiaris.ENSCAFP00000040516, Canis_familiaris.ENSCAFP00000040633, Canis_familiaris.ENSCAFP00000053601, Ciona_intestinalis.ENSCINP00000011066, Ciona_intestinalis.ENSCINP00000013465, Ciona_intestinalis.ENSCINP00000013490, Ciona_intestinalis.ENSCINP00000013895, Ciona_inte…
OG0000373: Monodelphis_domestica.ENSMODP00000009903, Monodelphis_domestica.ENSMODP00000030770, Mus_musculus.ENSMUSP00000022438, Mus_musculus.ENSMUSP00000052977, Mus_musculus.ENSMUSP00000071670, Mus_musculus.ENSMUSP00000078162, Mus_musculus.ENSMUSP00000092067, Mus_musculus.ENSMUSP00000092079, Mus_musculus.ENSMUSP00000093612, Mus_musculus.ENSMUSP00000094553, Mus_musculus.ENSMUSP00000124065, Mus_mus…
OG0000374: Caenorhabditis_elegans.WBGene00006318.1, Caenorhabditis_elegans.WBGene00006673.1, Canis_familiaris.ENSCAFP00000001682, Canis_familiaris.ENSCAFP00000013999, Canis_familiaris.ENSCAFP00000015020, Ciona_intestinalis.ENSCINP00000005724, Danio_rerio.ENSDARP00000063815, Danio_rerio.ENSDARP00000069324, Danio_rerio.ENSDARP00000119440, Danio_rerio.ENSDARP00000139755, Drosophila_melanogaster.FBpp…
OG0000375: Caenorhabditis_elegans.WBGene00001502.1, Caenorhabditis_elegans.WBGene00003920.1, Canis_familiaris.ENSCAFP00000000820, Canis_familiaris.ENSCAFP00000013994, Canis_familiaris.ENSCAFP00000018103, Canis_familiaris.ENSCAFP00000036098, Canis_familiaris.ENSCAFP00000038941, Canis_familiaris.ENSCAFP00000042684, Canis_familiaris.ENSCAFP00000048780, Canis_familiaris.ENSCAFP00000057268, Danio_reri…
OG0000376: Caenorhabditis_elegans.WBGene00000975.1, Caenorhabditis_elegans.WBGene00008332.1, Caenorhabditis_elegans.WBGene00008333.1, Caenorhabditis_elegans.WBGene00008334.1, Caenorhabditis_elegans.WBGene00008335.1, Caenorhabditis_elegans.WBGene00008336.1, Caenorhabditis_elegans.WBGene00008985.1, Caenorhabditis_elegans.WBGene00008986.1, Caenorhabditis_elegans.WBGene00011424.1, Caenorhabditis_eleg…
OG0000377: Caenorhabditis_elegans.WBGene00002978.1, Canis_familiaris.ENSCAFP00000023237, Canis_familiaris.ENSCAFP00000023240, Canis_familiaris.ENSCAFP00000043563, Canis_familiaris.ENSCAFP00000044390, Canis_familiaris.ENSCAFP00000048555, Canis_familiaris.ENSCAFP00000048649, Canis_familiaris.ENSCAFP00000054266, Canis_familiaris.ENSCAFP00000057326, Canis_familiaris.ENSCAFP00000064476, Ciona_intestin…
OG0000378: Caenorhabditis_elegans.WBGene00010811.1, Caenorhabditis_elegans.WBGene00013073.1, Caenorhabditis_elegans.WBGene00013074.1, Canis_familiaris.ENSCAFP00000029861, Canis_familiaris.ENSCAFP00000048053, Canis_familiaris.ENSCAFP00000062967, Ciona_intestinalis.ENSCINP00000002435, Ciona_intestinalis.ENSCINP00000003039, Ciona_intestinalis.ENSCINP00000009501, Ciona_intestinalis.ENSCINP00000019539…
OG0000379: Caenorhabditis_elegans.WBGene00010960.1, Canis_familiaris.ENSCAFP00000030314, Canis_familiaris.ENSCAFP00000052973, Ciona_intestinalis.ENSCINP00000036589, Danio_rerio.ENSDARP00000087874, Drosophila_melanogaster.FBpp0390630, Gallus_gallus.ENSGALP00000057531, Homo_sapiens.ENSP00000354632, Mnemiopsis_leidyi.ML17598a-PA, Monodelphis_domestica.ENSMODP00000026936, Monodelphis_domestica.ENSMOD…
OG0000380: Caenorhabditis_elegans.WBGene00012891.1, Canis_familiaris.ENSCAFP00000009601, Canis_familiaris.ENSCAFP00000011292, Canis_familiaris.ENSCAFP00000013812, Canis_familiaris.ENSCAFP00000056882, Canis_familiaris.ENSCAFP00000064613, Canis_familiaris.ENSCAFP00000065061, Canis_familiaris.ENSCAFP00000065705, Ciona_intestinalis.ENSCINP00000000776, Ciona_intestinalis.ENSCINP00000026838, Danio_reri…
OG0000381: Caenorhabditis_elegans.WBGene00016591.1, Canis_familiaris.ENSCAFP00000007677, Canis_familiaris.ENSCAFP00000035063, Canis_familiaris.ENSCAFP00000037362, Canis_familiaris.ENSCAFP00000042415, Canis_familiaris.ENSCAFP00000052638, Ciona_intestinalis.ENSCINP00000010376, Ciona_intestinalis.ENSCINP00000034845, Danio_rerio.ENSDARP00000026757, Danio_rerio.ENSDARP00000107813, Danio_rerio.ENSDARP0…
OG0000382: Ciona_intestinalis.ENSCINP00000000542, Ciona_intestinalis.ENSCINP00000000688, Ciona_intestinalis.ENSCINP00000000726, Ciona_intestinalis.ENSCINP00000000880, Ciona_intestinalis.ENSCINP00000001249, Ciona_intestinalis.ENSCINP00000003229, Ciona_intestinalis.ENSCINP00000003433, Ciona_intestinalis.ENSCINP00000004324, Ciona_intestinalis.ENSCINP00000005740, Ciona_intestinalis.ENSCINP00000006600…
OG0000383: Caenorhabditis_elegans.WBGene00004215.1, Canis_familiaris.ENSCAFP00000047570, Canis_familiaris.ENSCAFP00000055067, Canis_familiaris.ENSCAFP00000060316, Canis_familiaris.ENSCAFP00000063277, Canis_familiaris.ENSCAFP00000063287, Ciona_intestinalis.ENSCINP00000015322, Ciona_intestinalis.ENSCINP00000030681, Danio_rerio.ENSDARP00000003403, Danio_rerio.ENSDARP00000077743, Danio_rerio.ENSDARP0…
OG0000384: Caenorhabditis_elegans.WBGene00000390.1, Caenorhabditis_elegans.WBGene00009059.1, Canis_familiaris.ENSCAFP00000003824, Canis_familiaris.ENSCAFP00000021684, Canis_familiaris.ENSCAFP00000023197, Canis_familiaris.ENSCAFP00000038374, Canis_familiaris.ENSCAFP00000040118, Canis_familiaris.ENSCAFP00000041464, Canis_familiaris.ENSCAFP00000042165, Canis_familiaris.ENSCAFP00000060180, Ciona_inte…
OG0000385: Caenorhabditis_elegans.WBGene00007643.1, Caenorhabditis_elegans.WBGene00008433.1, Caenorhabditis_elegans.WBGene00013273.1, Caenorhabditis_elegans.WBGene00016903.1, Caenorhabditis_elegans.WBGene00016904.1, Caenorhabditis_elegans.WBGene00077696.1, Canis_familiaris.ENSCAFP00000021261, Canis_familiaris.ENSCAFP00000028190, Canis_familiaris.ENSCAFP00000040391, Canis_familiaris.ENSCAFP0000004…
OG0000386: Caenorhabditis_elegans.WBGene00000180.1, Caenorhabditis_elegans.WBGene00007976.1, Caenorhabditis_elegans.WBGene00009660.1, Caenorhabditis_elegans.WBGene00009687.1, Caenorhabditis_elegans.WBGene00010000.1, Caenorhabditis_elegans.WBGene00012396.1, Caenorhabditis_elegans.WBGene00015108.1, Caenorhabditis_elegans.WBGene00015110.1, Caenorhabditis_elegans.WBGene00015114.1, Caenorhabditis_eleg…
OG0000387: Caenorhabditis_elegans.WBGene00000902.1, Caenorhabditis_elegans.WBGene00004216.1, Caenorhabditis_elegans.WBGene00004217.1, Caenorhabditis_elegans.WBGene00004218.1, Caenorhabditis_elegans.WBGene00004219.1, Caenorhabditis_elegans.WBGene00004220.1, Caenorhabditis_elegans.WBGene00004221.1, Caenorhabditis_elegans.WBGene00004222.1, Caenorhabditis_elegans.WBGene00004223.1, Caenorhabditis_eleg…
OG0000388: Caenorhabditis_elegans.WBGene00000903.1, Caenorhabditis_elegans.WBGene00021594.1, Canis_familiaris.ENSCAFP00000000274, Canis_familiaris.ENSCAFP00000005275, Canis_familiaris.ENSCAFP00000007225, Canis_familiaris.ENSCAFP00000013840, Canis_familiaris.ENSCAFP00000038378, Canis_familiaris.ENSCAFP00000046346, Ciona_intestinalis.ENSCINP00000010102, Danio_rerio.ENSDARP00000006400, Danio_rerio.E…
OG0000389: Caenorhabditis_elegans.WBGene00001483.1, Canis_familiaris.ENSCAFP00000009236, Canis_familiaris.ENSCAFP00000012182, Canis_familiaris.ENSCAFP00000013904, Canis_familiaris.ENSCAFP00000020942, Canis_familiaris.ENSCAFP00000025245, Canis_familiaris.ENSCAFP00000030999, Danio_rerio.ENSDARP00000006800, Danio_rerio.ENSDARP00000009826, Danio_rerio.ENSDARP00000012382, Danio_rerio.ENSDARP0000003166…
OG0000390: Caenorhabditis_elegans.WBGene00003622.1, Caenorhabditis_elegans.WBGene00003675.1, Canis_familiaris.ENSCAFP00000008613, Canis_familiaris.ENSCAFP00000019006, Canis_familiaris.ENSCAFP00000023799, Canis_familiaris.ENSCAFP00000024562, Canis_familiaris.ENSCAFP00000031876, Ciona_intestinalis.ENSCINP00000004784, Ciona_intestinalis.ENSCINP00000022357, Danio_rerio.ENSDARP00000074291, Danio_rerio…
OG0000391: Caenorhabditis_elegans.WBGene00003775.1, Canis_familiaris.ENSCAFP00000003807, Canis_familiaris.ENSCAFP00000006896, Canis_familiaris.ENSCAFP00000028005, Canis_familiaris.ENSCAFP00000039796, Canis_familiaris.ENSCAFP00000061970, Ciona_intestinalis.ENSCINP00000035238, Danio_rerio.ENSDARP00000047093, Danio_rerio.ENSDARP00000058110, Danio_rerio.ENSDARP00000094658, Danio_rerio.ENSDARP00000098…
OG0000392: Caenorhabditis_elegans.WBGene00007925.1, Caenorhabditis_elegans.WBGene00010370.1, Caenorhabditis_elegans.WBGene00011404.1, Caenorhabditis_elegans.WBGene00011756.1, Caenorhabditis_elegans.WBGene00011962.1, Caenorhabditis_elegans.WBGene00020847.1, Canis_familiaris.ENSCAFP00000018793, Canis_familiaris.ENSCAFP00000044867, Canis_familiaris.ENSCAFP00000046653, Canis_familiaris.ENSCAFP0000005…
OG0000393: Caenorhabditis_elegans.WBGene00010251.1, Caenorhabditis_elegans.WBGene00013111.1, Canis_familiaris.ENSCAFP00000000180, Canis_familiaris.ENSCAFP00000022653, Canis_familiaris.ENSCAFP00000022915, Canis_familiaris.ENSCAFP00000046565, Canis_familiaris.ENSCAFP00000048445, Canis_familiaris.ENSCAFP00000051049, Ciona_intestinalis.ENSCINP00000008341, Ciona_intestinalis.ENSCINP00000020503, Ciona_…
OG0000394: Canis_familiaris.ENSCAFP00000008964, Canis_familiaris.ENSCAFP00000015190, Canis_familiaris.ENSCAFP00000015192, Canis_familiaris.ENSCAFP00000039117, Canis_familiaris.ENSCAFP00000039168, Canis_familiaris.ENSCAFP00000043433, Ciona_intestinalis.ENSCINP00000005475, Ciona_intestinalis.ENSCINP00000017580, Ciona_intestinalis.ENSCINP00000021076, Ciona_intestinalis.ENSCINP00000022844, Danio_reri…
OG0000395: Gallus_gallus.ENSGALP00000064845, Gallus_gallus.ENSGALP00000064878, Gallus_gallus.ENSGALP00000064964, Gallus_gallus.ENSGALP00000064999, Gallus_gallus.ENSGALP00000065154, Gallus_gallus.ENSGALP00000065252, Gallus_gallus.ENSGALP00000065571, Gallus_gallus.ENSGALP00000065608, Gallus_gallus.ENSGALP00000066002, Gallus_gallus.ENSGALP00000066018, Gallus_gallus.ENSGALP00000066122, Gallus_gallus.…
OG0000396: Canis_familiaris.ENSCAFP00000014120, Canis_familiaris.ENSCAFP00000014137, Canis_familiaris.ENSCAFP00000039391, Canis_familiaris.ENSCAFP00000046659, Canis_familiaris.ENSCAFP00000060166, Ciona_intestinalis.ENSCINP00000004174, Ciona_intestinalis.ENSCINP00000025643, Ciona_intestinalis.ENSCINP00000026464, Ciona_intestinalis.ENSCINP00000030082, Danio_rerio.ENSDARP00000056685, Danio_rerio.ENS…
OG0000397: Caenorhabditis_elegans.WBGene00009717.1, Canis_familiaris.ENSCAFP00000003796, Canis_familiaris.ENSCAFP00000008674, Canis_familiaris.ENSCAFP00000018900, Canis_familiaris.ENSCAFP00000036908, Canis_familiaris.ENSCAFP00000038999, Canis_familiaris.ENSCAFP00000047413, Ciona_intestinalis.ENSCINP00000002061, Ciona_intestinalis.ENSCINP00000002247, Ciona_intestinalis.ENSCINP00000006416, Ciona_in…
OG0000398: Caenorhabditis_elegans.WBGene00002184.1, Caenorhabditis_elegans.WBGene00020030.1, Canis_familiaris.ENSCAFP00000001588, Canis_familiaris.ENSCAFP00000013009, Canis_familiaris.ENSCAFP00000020592, Canis_familiaris.ENSCAFP00000021453, Canis_familiaris.ENSCAFP00000028608, Ciona_intestinalis.ENSCINP00000008089, Ciona_intestinalis.ENSCINP00000025258, Danio_rerio.ENSDARP00000056665, Danio_rerio…
OG0000399: Canis_familiaris.ENSCAFP00000003941, Canis_familiaris.ENSCAFP00000007873, Canis_familiaris.ENSCAFP00000007891, Canis_familiaris.ENSCAFP00000026747, Canis_familiaris.ENSCAFP00000042789, Ciona_intestinalis.ENSCINP00000009470, Ciona_intestinalis.ENSCINP00000022507, Danio_rerio.ENSDARP00000041053, Danio_rerio.ENSDARP00000092615, Danio_rerio.ENSDARP00000101972, Danio_rerio.ENSDARP0000014183…
OG0000400: Caenorhabditis_elegans.WBGene00001137.1, Caenorhabditis_elegans.WBGene00007248.1, Canis_familiaris.ENSCAFP00000011046, Canis_familiaris.ENSCAFP00000046475, Canis_familiaris.ENSCAFP00000047882, Canis_familiaris.ENSCAFP00000055733, Canis_familiaris.ENSCAFP00000061865, Ciona_intestinalis.ENSCINP00000034541, Danio_rerio.ENSDARP00000013042, Danio_rerio.ENSDARP00000021569, Danio_rerio.ENSDAR…
OG0000401: Caenorhabditis_elegans.WBGene00002038.1, Canis_familiaris.ENSCAFP00000000227, Canis_familiaris.ENSCAFP00000014835, Canis_familiaris.ENSCAFP00000028283, Canis_familiaris.ENSCAFP00000038314, Canis_familiaris.ENSCAFP00000056226, Canis_familiaris.ENSCAFP00000064257, Ciona_intestinalis.ENSCINP00000004086, Ciona_intestinalis.ENSCINP00000018059, Ciona_intestinalis.ENSCINP00000034788, Danio_re…
OG0000402: Caenorhabditis_elegans.WBGene00003617.1, Caenorhabditis_elegans.WBGene00003634.1, Caenorhabditis_elegans.WBGene00003644.1, Caenorhabditis_elegans.WBGene00003645.1, Caenorhabditis_elegans.WBGene00003646.1, Caenorhabditis_elegans.WBGene00003648.1, Caenorhabditis_elegans.WBGene00003649.1, Caenorhabditis_elegans.WBGene00003655.1, Caenorhabditis_elegans.WBGene00003674.1, Caenorhabditis_eleg…
OG0000403: Caenorhabditis_elegans.WBGene00007670.1, Canis_familiaris.ENSCAFP00000036147, Canis_familiaris.ENSCAFP00000039820, Canis_familiaris.ENSCAFP00000041557, Canis_familiaris.ENSCAFP00000043873, Canis_familiaris.ENSCAFP00000061579, Canis_familiaris.ENSCAFP00000066699, Danio_rerio.ENSDARP00000024358, Danio_rerio.ENSDARP00000041387, Danio_rerio.ENSDARP00000098491, Danio_rerio.ENSDARP0000009921…
OG0000404: Caenorhabditis_elegans.WBGene00014031.1, Caenorhabditis_elegans.WBGene00021842.1, Canis_familiaris.ENSCAFP00000009222, Canis_familiaris.ENSCAFP00000009453, Canis_familiaris.ENSCAFP00000056104, Canis_familiaris.ENSCAFP00000066416, Ciona_intestinalis.ENSCINP00000004177, Ciona_intestinalis.ENSCINP00000016318, Ciona_intestinalis.ENSCINP00000032297, Danio_rerio.ENSDARP00000053680, Danio_rer…
OG0000405: Caenorhabditis_elegans.WBGene00303425.1, Canis_familiaris.ENSCAFP00000011342, Canis_familiaris.ENSCAFP00000017579, Canis_familiaris.ENSCAFP00000020055, Canis_familiaris.ENSCAFP00000031222, Ciona_intestinalis.ENSCINP00000006511, Ciona_intestinalis.ENSCINP00000006518, Ciona_intestinalis.ENSCINP00000006521, Ciona_intestinalis.ENSCINP00000032646, Danio_rerio.ENSDARP00000097694, Danio_rerio…
OG0000406: Canis_familiaris.ENSCAFP00000005013, Canis_familiaris.ENSCAFP00000010258, Canis_familiaris.ENSCAFP00000021677, Canis_familiaris.ENSCAFP00000027366, Canis_familiaris.ENSCAFP00000027517, Canis_familiaris.ENSCAFP00000047973, Canis_familiaris.ENSCAFP00000062759, Danio_rerio.ENSDARP00000005204, Danio_rerio.ENSDARP00000058305, Danio_rerio.ENSDARP00000063985, Danio_rerio.ENSDARP00000098081, D…
OG0000407: Mnemiopsis_leidyi.ML002233a-PA, Mnemiopsis_leidyi.ML005124a-PA, Mnemiopsis_leidyi.ML005322a-PA, Mnemiopsis_leidyi.ML006112a-PA, Mnemiopsis_leidyi.ML008325a-PA, Mnemiopsis_leidyi.ML009713a-PA, Mnemiopsis_leidyi.ML010320a-PA, Mnemiopsis_leidyi.ML010321a-PA, Mnemiopsis_leidyi.ML010322a-PA, Mnemiopsis_leidyi.ML010323a-PA, Mnemiopsis_leidyi.ML01058a-PA, Mnemiopsis_leidyi.ML01059a-PA, Mnemio…
OG0000408: Nematostella_vectensis.EDO37737, Nematostella_vectensis.EDO41063, Nematostella_vectensis.EDO47254, Trichoplax_adhaerens.TriadP30368, Trichoplax_adhaerens.TriadP31670, Trichoplax_adhaerens.TriadP31690, Trichoplax_adhaerens.TriadP34582, Trichoplax_adhaerens.TriadP51384, Trichoplax_adhaerens.TriadP51509, Trichoplax_adhaerens.TriadP51801, Trichoplax_adhaerens.TriadP51877, Trichoplax_adhaer…
OG0000409: Caenorhabditis_elegans.WBGene00000463.1, Canis_familiaris.ENSCAFP00000003194, Canis_familiaris.ENSCAFP00000031627, Canis_familiaris.ENSCAFP00000037285, Canis_familiaris.ENSCAFP00000052288, Canis_familiaris.ENSCAFP00000063947, Canis_familiaris.ENSCAFP00000064473, Ciona_intestinalis.ENSCINP00000009039, Ciona_intestinalis.ENSCINP00000009044, Ciona_intestinalis.ENSCINP00000014582, Danio_re…
OG0000410: Caenorhabditis_elegans.WBGene00000414.1, Canis_familiaris.ENSCAFP00000001948, Canis_familiaris.ENSCAFP00000008329, Canis_familiaris.ENSCAFP00000037305, Canis_familiaris.ENSCAFP00000047965, Canis_familiaris.ENSCAFP00000058264, Danio_rerio.ENSDARP00000055427, Danio_rerio.ENSDARP00000066052, Danio_rerio.ENSDARP00000095582, Danio_rerio.ENSDARP00000108294, Danio_rerio.ENSDARP00000108616, Da…
OG0000411: Caenorhabditis_elegans.WBGene00003795.1, Caenorhabditis_elegans.WBGene00004303.1, Canis_familiaris.ENSCAFP00000062218, Ciona_intestinalis.ENSCINP00000018260, Danio_rerio.ENSDARP00000072946, Danio_rerio.ENSDARP00000083043, Danio_rerio.ENSDARP00000153036, Danio_rerio.ENSDARP00000156648, Drosophila_melanogaster.FBpp0306291, Gallus_gallus.ENSGALP00000019492, Gallus_gallus.ENSGALP0000004804…
OG0000412: Caenorhabditis_elegans.WBGene00001595.1, Caenorhabditis_elegans.WBGene00006423.1, Caenorhabditis_elegans.WBGene00013325.1, Caenorhabditis_elegans.WBGene00019509.1, Caenorhabditis_elegans.WBGene00022101.1, Caenorhabditis_elegans.WBGene00044674.1, Canis_familiaris.ENSCAFP00000003598, Canis_familiaris.ENSCAFP00000015882, Canis_familiaris.ENSCAFP00000030367, Canis_familiaris.ENSCAFP0000005…
OG0000413: Caenorhabditis_elegans.WBGene00003517.1, Caenorhabditis_elegans.WBGene00003518.1, Caenorhabditis_elegans.WBGene00003519.1, Caenorhabditis_elegans.WBGene00007138.1, Canis_familiaris.ENSCAFP00000004919, Canis_familiaris.ENSCAFP00000005317, Canis_familiaris.ENSCAFP00000022673, Canis_familiaris.ENSCAFP00000027600, Canis_familiaris.ENSCAFP00000061836, Ciona_intestinalis.ENSCINP00000007631, …
OG0000414: Caenorhabditis_elegans.WBGene00005149.1, Caenorhabditis_elegans.WBGene00005150.1, Caenorhabditis_elegans.WBGene00007997.1, Caenorhabditis_elegans.WBGene00008126.1, Caenorhabditis_elegans.WBGene00008286.1, Caenorhabditis_elegans.WBGene00008728.1, Caenorhabditis_elegans.WBGene00008837.1, Caenorhabditis_elegans.WBGene00008839.1, Caenorhabditis_elegans.WBGene00009194.1, Caenorhabditis_eleg…
OG0000415: Caenorhabditis_elegans.WBGene00007646.1, Caenorhabditis_elegans.WBGene00008074.1, Caenorhabditis_elegans.WBGene00010117.1, Canis_familiaris.ENSCAFP00000009569, Canis_familiaris.ENSCAFP00000011460, Canis_familiaris.ENSCAFP00000022476, Canis_familiaris.ENSCAFP00000027307, Canis_familiaris.ENSCAFP00000045466, Ciona_intestinalis.ENSCINP00000028171, Ciona_intestinalis.ENSCINP00000031831, Da…
OG0000416: Caenorhabditis_elegans.WBGene00018037.1, Canis_familiaris.ENSCAFP00000000938, Canis_familiaris.ENSCAFP00000004081, Canis_familiaris.ENSCAFP00000030253, Canis_familiaris.ENSCAFP00000051432, Canis_familiaris.ENSCAFP00000062836, Ciona_intestinalis.ENSCINP00000007587, Ciona_intestinalis.ENSCINP00000011678, Ciona_intestinalis.ENSCINP00000014082, Ciona_intestinalis.ENSCINP00000034719, Danio_…
OG0000417: Caenorhabditis_elegans.WBGene00019487.1, Canis_familiaris.ENSCAFP00000005216, Canis_familiaris.ENSCAFP00000012677, Canis_familiaris.ENSCAFP00000017041, Canis_familiaris.ENSCAFP00000023444, Canis_familiaris.ENSCAFP00000039810, Canis_familiaris.ENSCAFP00000049304, Ciona_intestinalis.ENSCINP00000031281, Ciona_intestinalis.ENSCINP00000032726, Danio_rerio.ENSDARP00000098410, Danio_rerio.ENS…
OG0000418: Caenorhabditis_elegans.WBGene00019643.1, Canis_familiaris.ENSCAFP00000011759, Canis_familiaris.ENSCAFP00000024772, Canis_familiaris.ENSCAFP00000025812, Canis_familiaris.ENSCAFP00000042260, Canis_familiaris.ENSCAFP00000063785, Canis_familiaris.ENSCAFP00000066555, Ciona_intestinalis.ENSCINP00000015497, Ciona_intestinalis.ENSCINP00000022717, Ciona_intestinalis.ENSCINP00000028079, Ciona_in…
OG0000419: Canis_familiaris.ENSCAFP00000000737, Canis_familiaris.ENSCAFP00000000739, Canis_familiaris.ENSCAFP00000021643, Canis_familiaris.ENSCAFP00000039597, Canis_familiaris.ENSCAFP00000039920, Canis_familiaris.ENSCAFP00000041489, Danio_rerio.ENSDARP00000010728, Danio_rerio.ENSDARP00000025726, Danio_rerio.ENSDARP00000136343, Danio_rerio.ENSDARP00000154814, Gallus_gallus.ENSGALP00000004854, Gall…
OG0000420: Canis_familiaris.ENSCAFP00000000046, Canis_familiaris.ENSCAFP00000010566, Canis_familiaris.ENSCAFP00000015786, Canis_familiaris.ENSCAFP00000017487, Canis_familiaris.ENSCAFP00000042886, Canis_familiaris.ENSCAFP00000062686, Ciona_intestinalis.ENSCINP00000018825, Ciona_intestinalis.ENSCINP00000026022, Danio_rerio.ENSDARP00000040707, Danio_rerio.ENSDARP00000081582, Danio_rerio.ENSDARP00000…
OG0000421: Canis_familiaris.ENSCAFP00000008097, Canis_familiaris.ENSCAFP00000052702, Canis_familiaris.ENSCAFP00000064220, Danio_rerio.ENSDARP00000063415, Danio_rerio.ENSDARP00000123932, Danio_rerio.ENSDARP00000151248, Gallus_gallus.ENSGALP00000031533, Gallus_gallus.ENSGALP00000033366, Gallus_gallus.ENSGALP00000040224, Homo_sapiens.ENSP00000298690, Homo_sapiens.ENSP00000302046, Homo_sapiens.ENSP00…
OG0000422: Mus_musculus.ENSMUSP00000071174, Mus_musculus.ENSMUSP00000083215, Mus_musculus.ENSMUSP00000084169, Mus_musculus.ENSMUSP00000092168, Mus_musculus.ENSMUSP00000095087, Mus_musculus.ENSMUSP00000095098, Mus_musculus.ENSMUSP00000096850, Mus_musculus.ENSMUSP00000098577, Mus_musculus.ENSMUSP00000106205, Mus_musculus.ENSMUSP00000114696, Mus_musculus.ENSMUSP00000119594, Mus_musculus.ENSMUSP00000…
OG0000423: Caenorhabditis_elegans.WBGene00044330.1, Canis_familiaris.ENSCAFP00000002523, Canis_familiaris.ENSCAFP00000008953, Canis_familiaris.ENSCAFP00000013906, Canis_familiaris.ENSCAFP00000029305, Canis_familiaris.ENSCAFP00000029607, Canis_familiaris.ENSCAFP00000049671, Ciona_intestinalis.ENSCINP00000028026, Danio_rerio.ENSDARP00000041364, Danio_rerio.ENSDARP00000061587, Danio_rerio.ENSDARP000…
OG0000424: Canis_familiaris.ENSCAFP00000000929, Canis_familiaris.ENSCAFP00000020573, Canis_familiaris.ENSCAFP00000025824, Canis_familiaris.ENSCAFP00000052959, Canis_familiaris.ENSCAFP00000063870, Ciona_intestinalis.ENSCINP00000016419, Ciona_intestinalis.ENSCINP00000035002, Ciona_intestinalis.ENSCINP00000036448, Danio_rerio.ENSDARP00000052438, Danio_rerio.ENSDARP00000083406, Danio_rerio.ENSDARP000…
OG0000425: Canis_familiaris.ENSCAFP00000012116, Ciona_intestinalis.ENSCINP00000002686, Ciona_intestinalis.ENSCINP00000012660, Ciona_intestinalis.ENSCINP00000014519, Ciona_intestinalis.ENSCINP00000014691, Ciona_intestinalis.ENSCINP00000015480, Ciona_intestinalis.ENSCINP00000018172, Ciona_intestinalis.ENSCINP00000023213, Ciona_intestinalis.ENSCINP00000029292, Danio_rerio.ENSDARP00000052837, Danio_r…
OG0000426: Canis_familiaris.ENSCAFP00000000649, Canis_familiaris.ENSCAFP00000027491, Canis_familiaris.ENSCAFP00000046210, Canis_familiaris.ENSCAFP00000054502, Ciona_intestinalis.ENSCINP00000014333, Ciona_intestinalis.ENSCINP00000015540, Danio_rerio.ENSDARP00000002175, Danio_rerio.ENSDARP00000041278, Danio_rerio.ENSDARP00000055379, Danio_rerio.ENSDARP00000061148, Danio_rerio.ENSDARP00000130980, Da…
OG0000427: Caenorhabditis_elegans.WBGene00003402.1, Caenorhabditis_elegans.WBGene00004055.1, Caenorhabditis_elegans.WBGene00004056.1, Caenorhabditis_elegans.WBGene00004859.1, Caenorhabditis_elegans.WBGene00017277.1, Canis_familiaris.ENSCAFP00000000978, Canis_familiaris.ENSCAFP00000001972, Canis_familiaris.ENSCAFP00000026896, Canis_familiaris.ENSCAFP00000048255, Canis_familiaris.ENSCAFP00000062533…
OG0000428: Caenorhabditis_elegans.WBGene00020530.1, Canis_familiaris.ENSCAFP00000011591, Canis_familiaris.ENSCAFP00000020373, Canis_familiaris.ENSCAFP00000030594, Canis_familiaris.ENSCAFP00000057939, Canis_familiaris.ENSCAFP00000060360, Ciona_intestinalis.ENSCINP00000030823, Ciona_intestinalis.ENSCINP00000036391, Danio_rerio.ENSDARP00000010292, Danio_rerio.ENSDARP00000060478, Danio_rerio.ENSDARP0…
OG0000429: Caenorhabditis_elegans.WBGene00003400.1, Canis_familiaris.ENSCAFP00000001889, Canis_familiaris.ENSCAFP00000005183, Canis_familiaris.ENSCAFP00000015677, Canis_familiaris.ENSCAFP00000028273, Canis_familiaris.ENSCAFP00000035631, Ciona_intestinalis.ENSCINP00000027245, Ciona_intestinalis.ENSCINP00000034118, Danio_rerio.ENSDARP00000005376, Danio_rerio.ENSDARP00000010065, Danio_rerio.ENSDARP0…
OG0000430: Canis_familiaris.ENSCAFP00000000421, Canis_familiaris.ENSCAFP00000005471, Canis_familiaris.ENSCAFP00000007303, Canis_familiaris.ENSCAFP00000044229, Canis_familiaris.ENSCAFP00000057270, Canis_familiaris.ENSCAFP00000066317, Ciona_intestinalis.ENSCINP00000003800, Ciona_intestinalis.ENSCINP00000004376, Ciona_intestinalis.ENSCINP00000019546, Ciona_intestinalis.ENSCINP00000022359, Danio_reri…
OG0000431: Caenorhabditis_elegans.WBGene00006460.1, Canis_familiaris.ENSCAFP00000003697, Canis_familiaris.ENSCAFP00000006601, Canis_familiaris.ENSCAFP00000015137, Canis_familiaris.ENSCAFP00000022940, Ciona_intestinalis.ENSCINP00000016638, Ciona_intestinalis.ENSCINP00000027827, Ciona_intestinalis.ENSCINP00000032253, Ciona_intestinalis.ENSCINP00000032487, Danio_rerio.ENSDARP00000011222, Danio_rerio…
OG0000432: Caenorhabditis_elegans.WBGene00000963.1, Caenorhabditis_elegans.WBGene00000964.1, Canis_familiaris.ENSCAFP00000000959, Canis_familiaris.ENSCAFP00000006836, Canis_familiaris.ENSCAFP00000012911, Canis_familiaris.ENSCAFP00000016338, Canis_familiaris.ENSCAFP00000023267, Canis_familiaris.ENSCAFP00000061792, Ciona_intestinalis.ENSCINP00000001663, Danio_rerio.ENSDARP00000064467, Danio_rerio.E…
OG0000433: Caenorhabditis_elegans.WBGene00003844.1, Canis_familiaris.ENSCAFP00000032017, Canis_familiaris.ENSCAFP00000048265, Canis_familiaris.ENSCAFP00000059541, Ciona_intestinalis.ENSCINP00000007432, Ciona_intestinalis.ENSCINP00000008768, Ciona_intestinalis.ENSCINP00000016169, Ciona_intestinalis.ENSCINP00000021832, Ciona_intestinalis.ENSCINP00000022156, Ciona_intestinalis.ENSCINP00000026272, Ci…
OG0000434: Caenorhabditis_elegans.WBGene00007456.1, Caenorhabditis_elegans.WBGene00007678.1, Caenorhabditis_elegans.WBGene00007865.1, Caenorhabditis_elegans.WBGene00008327.1, Caenorhabditis_elegans.WBGene00008814.1, Caenorhabditis_elegans.WBGene00008815.1, Caenorhabditis_elegans.WBGene00008818.1, Caenorhabditis_elegans.WBGene00008947.1, Caenorhabditis_elegans.WBGene00008981.1, Caenorhabditis_eleg…
OG0000435: Caenorhabditis_elegans.WBGene00015217.1, Caenorhabditis_elegans.WBGene00022727.1, Canis_familiaris.ENSCAFP00000002336, Canis_familiaris.ENSCAFP00000014368, Canis_familiaris.ENSCAFP00000023232, Canis_familiaris.ENSCAFP00000033684, Canis_familiaris.ENSCAFP00000050046, Ciona_intestinalis.ENSCINP00000013790, Ciona_intestinalis.ENSCINP00000019318, Danio_rerio.ENSDARP00000012600, Danio_rerio…
OG0000436: Canis_familiaris.ENSCAFP00000018107, Canis_familiaris.ENSCAFP00000021360, Canis_familiaris.ENSCAFP00000021381, Canis_familiaris.ENSCAFP00000023677, Canis_familiaris.ENSCAFP00000052653, Ciona_intestinalis.ENSCINP00000006822, Ciona_intestinalis.ENSCINP00000018431, Danio_rerio.ENSDARP00000019643, Danio_rerio.ENSDARP00000054136, Danio_rerio.ENSDARP00000056452, Danio_rerio.ENSDARP0000005736…
OG0000437: Canis_familiaris.ENSCAFP00000029960, Canis_familiaris.ENSCAFP00000029966, Danio_rerio.ENSDARP00000014294, Danio_rerio.ENSDARP00000056459, Danio_rerio.ENSDARP00000090500, Danio_rerio.ENSDARP00000111270, Danio_rerio.ENSDARP00000112897, Danio_rerio.ENSDARP00000114509, Danio_rerio.ENSDARP00000118385, Danio_rerio.ENSDARP00000136771, Danio_rerio.ENSDARP00000137004, Danio_rerio.ENSDARP0000013…
OG0000438: Canis_familiaris.ENSCAFP00000028031, Canis_familiaris.ENSCAFP00000055494, Canis_familiaris.ENSCAFP00000064602, Danio_rerio.ENSDARP00000018993, Danio_rerio.ENSDARP00000022674, Danio_rerio.ENSDARP00000023791, Danio_rerio.ENSDARP00000026821, Danio_rerio.ENSDARP00000064060, Danio_rerio.ENSDARP00000091102, Danio_rerio.ENSDARP00000106731, Danio_rerio.ENSDARP00000106874, Danio_rerio.ENSDARP00…
OG0000439: Caenorhabditis_elegans.WBGene00000428.1, Caenorhabditis_elegans.WBGene00000442.1, Caenorhabditis_elegans.WBGene00000451.1, Caenorhabditis_elegans.WBGene00000452.1, Canis_familiaris.ENSCAFP00000029463, Canis_familiaris.ENSCAFP00000029951, Canis_familiaris.ENSCAFP00000039953, Canis_familiaris.ENSCAFP00000042357, Ciona_intestinalis.ENSCINP00000004162, Danio_rerio.ENSDARP00000016114, Danio…
OG0000440: Caenorhabditis_elegans.WBGene00002915.1, Caenorhabditis_elegans.WBGene00003859.1, Caenorhabditis_elegans.WBGene00008270.1, Ciona_intestinalis.ENSCINP00000005042, Ciona_intestinalis.ENSCINP00000028294, Ciona_intestinalis.ENSCINP00000029874, Ciona_intestinalis.ENSCINP00000033300, Ciona_intestinalis.ENSCINP00000033904, Ciona_intestinalis.ENSCINP00000034421, Danio_rerio.ENSDARP00000120274,…
OG0000441: Caenorhabditis_elegans.WBGene00000270.1, Caenorhabditis_elegans.WBGene00009849.1, Drosophila_melanogaster.FBpp0070103, Drosophila_melanogaster.FBpp0070606, Mnemiopsis_leidyi.ML016320a-PA, Mnemiopsis_leidyi.ML02214a-PA, Mnemiopsis_leidyi.ML06709a-PA, Mnemiopsis_leidyi.ML148529a-PA, Mnemiopsis_leidyi.ML1541117a-PA, Mnemiopsis_leidyi.ML356011a-PA, Nematostella_vectensis.EDO29308, Nematost…
OG0000442: Caenorhabditis_elegans.WBGene00003106.1, Caenorhabditis_elegans.WBGene00003376.1, Canis_familiaris.ENSCAFP00000016574, Canis_familiaris.ENSCAFP00000036063, Canis_familiaris.ENSCAFP00000055663, Ciona_intestinalis.ENSCINP00000006942, Ciona_intestinalis.ENSCINP00000008846, Ciona_intestinalis.ENSCINP00000010822, Danio_rerio.ENSDARP00000026669, Danio_rerio.ENSDARP00000094224, Danio_rerio.EN…
OG0000443: Caenorhabditis_elegans.WBGene00008167.1, Caenorhabditis_elegans.WBGene00008564.1, Caenorhabditis_elegans.WBGene00008565.1, Caenorhabditis_elegans.WBGene00008566.1, Caenorhabditis_elegans.WBGene00008567.1, Caenorhabditis_elegans.WBGene00010336.1, Caenorhabditis_elegans.WBGene00019060.1, Canis_familiaris.ENSCAFP00000010818, Canis_familiaris.ENSCAFP00000021458, Canis_familiaris.ENSCAFP000…
OG0000444: Caenorhabditis_elegans.WBGene00005516.1, Caenorhabditis_elegans.WBGene00005517.1, Caenorhabditis_elegans.WBGene00005518.1, Caenorhabditis_elegans.WBGene00005519.1, Caenorhabditis_elegans.WBGene00005521.1, Caenorhabditis_elegans.WBGene00005522.1, Caenorhabditis_elegans.WBGene00005523.1, Caenorhabditis_elegans.WBGene00005524.1, Caenorhabditis_elegans.WBGene00005525.1, Caenorhabditis_eleg…
OG0000445: Caenorhabditis_elegans.WBGene00007799.1, Canis_familiaris.ENSCAFP00000036750, Canis_familiaris.ENSCAFP00000037589, Canis_familiaris.ENSCAFP00000051642, Ciona_intestinalis.ENSCINP00000010501, Ciona_intestinalis.ENSCINP00000017687, Danio_rerio.ENSDARP00000086388, Danio_rerio.ENSDARP00000102322, Danio_rerio.ENSDARP00000107689, Danio_rerio.ENSDARP00000123742, Danio_rerio.ENSDARP00000127605…
OG0000446: Caenorhabditis_elegans.WBGene00010628.1, Caenorhabditis_elegans.WBGene00015423.1, Caenorhabditis_elegans.WBGene00015567.1, Caenorhabditis_elegans.WBGene00019329.1, Canis_familiaris.ENSCAFP00000012415, Canis_familiaris.ENSCAFP00000040131, Canis_familiaris.ENSCAFP00000055317, Ciona_intestinalis.ENSCINP00000000709, Ciona_intestinalis.ENSCINP00000012347, Ciona_intestinalis.ENSCINP000000231…
OG0000447: Caenorhabditis_elegans.WBGene00018017.1, Canis_familiaris.ENSCAFP00000029744, Ciona_intestinalis.ENSCINP00000032518, Ciona_intestinalis.ENSCINP00000033723, Danio_rerio.ENSDARP00000086520, Drosophila_melanogaster.FBpp0071703, Gallus_gallus.ENSGALP00000007779, Homo_sapiens.ENSP00000290438, Homo_sapiens.ENSP00000300576, Homo_sapiens.ENSP00000323217, Homo_sapiens.ENSP00000391085, Homo_sapi…
OG0000448: Canis_familiaris.ENSCAFP00000004566, Canis_familiaris.ENSCAFP00000005001, Canis_familiaris.ENSCAFP00000038777, Canis_familiaris.ENSCAFP00000039479, Canis_familiaris.ENSCAFP00000051029, Canis_familiaris.ENSCAFP00000059215, Canis_familiaris.ENSCAFP00000063426, Ciona_intestinalis.ENSCINP00000005855, Ciona_intestinalis.ENSCINP00000025911, Ciona_intestinalis.ENSCINP00000034665, Danio_rerio.…
OG0000449: Danio_rerio.ENSDARP00000052460, Danio_rerio.ENSDARP00000064978, Danio_rerio.ENSDARP00000064988, Danio_rerio.ENSDARP00000064990, Danio_rerio.ENSDARP00000095596, Danio_rerio.ENSDARP00000100567, Danio_rerio.ENSDARP00000113264, Danio_rerio.ENSDARP00000113583, Danio_rerio.ENSDARP00000113599, Danio_rerio.ENSDARP00000113882, Danio_rerio.ENSDARP00000114631, Danio_rerio.ENSDARP00000114749, Dani…
OG0000450: Homo_sapiens.ENSP00000491125, Mus_musculus.ENSMUSP00000078536, Mus_musculus.ENSMUSP00000087264, Mus_musculus.ENSMUSP00000135323, Mus_musculus.ENSMUSP00000135555, Mus_musculus.ENSMUSP00000135571, Mus_musculus.ENSMUSP00000135676, Mus_musculus.ENSMUSP00000135860, Mus_musculus.ENSMUSP00000153712, Mus_musculus.ENSMUSP00000153808, Mus_musculus.ENSMUSP00000153815, Mus_musculus.ENSMUSP00000153…
OG0000451: Mnemiopsis_leidyi.ML002222a-PA, Mnemiopsis_leidyi.ML003020a-PA, Mnemiopsis_leidyi.ML004510a-PA, Mnemiopsis_leidyi.ML005018a-PA, Mnemiopsis_leidyi.ML005019a-PA, Mnemiopsis_leidyi.ML00579a-PA, Mnemiopsis_leidyi.ML007426a-PA, Mnemiopsis_leidyi.ML011711a-PA, Mnemiopsis_leidyi.ML01917a-PA, Mnemiopsis_leidyi.ML02162a-PA, Mnemiopsis_leidyi.ML02663a-PA, Mnemiopsis_leidyi.ML030210a-PA, Mnemiops…
OG0000452: Canis_familiaris.ENSCAFP00000017329, Ciona_intestinalis.ENSCINP00000020985, Ciona_intestinalis.ENSCINP00000021868, Danio_rerio.ENSDARP00000056380, Danio_rerio.ENSDARP00000073460, Danio_rerio.ENSDARP00000096439, Danio_rerio.ENSDARP00000096443, Danio_rerio.ENSDARP00000116589, Danio_rerio.ENSDARP00000117130, Danio_rerio.ENSDARP00000155369, Gallus_gallus.ENSGALP00000034910, Gallus_gallus.E…
OG0000453: Caenorhabditis_elegans.WBGene00000020.1, Canis_familiaris.ENSCAFP00000004971, Canis_familiaris.ENSCAFP00000038766, Canis_familiaris.ENSCAFP00000052429, Canis_familiaris.ENSCAFP00000061269, Ciona_intestinalis.ENSCINP00000032480, Danio_rerio.ENSDARP00000051555, Danio_rerio.ENSDARP00000103740, Danio_rerio.ENSDARP00000113256, Danio_rerio.ENSDARP00000114904, Danio_rerio.ENSDARP00000120698, …
OG0000454: Caenorhabditis_elegans.WBGene00004897.1, Caenorhabditis_elegans.WBGene00004898.1, Canis_familiaris.ENSCAFP00000011409, Canis_familiaris.ENSCAFP00000011416, Canis_familiaris.ENSCAFP00000041555, Canis_familiaris.ENSCAFP00000055399, Canis_familiaris.ENSCAFP00000055760, Canis_familiaris.ENSCAFP00000064107, Canis_familiaris.ENSCAFP00000066527, Ciona_intestinalis.ENSCINP00000013777, Ciona_in…
OG0000455: Caenorhabditis_elegans.WBGene00006311.1, Caenorhabditis_elegans.WBGene00006816.1, Canis_familiaris.ENSCAFP00000010865, Canis_familiaris.ENSCAFP00000012051, Canis_familiaris.ENSCAFP00000016590, Canis_familiaris.ENSCAFP00000041837, Canis_familiaris.ENSCAFP00000060073, Danio_rerio.ENSDARP00000106535, Danio_rerio.ENSDARP00000111505, Danio_rerio.ENSDARP00000116173, Drosophila_melanogaster.F…
OG0000456: Caenorhabditis_elegans.WBGene00006772.1, Caenorhabditis_elegans.WBGene00007041.1, Canis_familiaris.ENSCAFP00000009528, Canis_familiaris.ENSCAFP00000012085, Canis_familiaris.ENSCAFP00000015492, Canis_familiaris.ENSCAFP00000051137, Ciona_intestinalis.ENSCINP00000025169, Ciona_intestinalis.ENSCINP00000030386, Danio_rerio.ENSDARP00000001281, Danio_rerio.ENSDARP00000006267, Danio_rerio.ENSD…
OG0000457: Caenorhabditis_elegans.WBGene00006787.1, Caenorhabditis_elegans.WBGene00018304.1, Caenorhabditis_elegans.WBGene00019901.1, Caenorhabditis_elegans.WBGene00020581.1, Caenorhabditis_elegans.WBGene00020908.1, Caenorhabditis_elegans.WBGene00021400.1, Canis_familiaris.ENSCAFP00000003634, Canis_familiaris.ENSCAFP00000039662, Canis_familiaris.ENSCAFP00000052143, Canis_familiaris.ENSCAFP0000005…
OG0000458: Caenorhabditis_elegans.WBGene00013223.1, Canis_familiaris.ENSCAFP00000014939, Canis_familiaris.ENSCAFP00000049312, Canis_familiaris.ENSCAFP00000055550, Canis_familiaris.ENSCAFP00000057100, Canis_familiaris.ENSCAFP00000061769, Ciona_intestinalis.ENSCINP00000007758, Ciona_intestinalis.ENSCINP00000010021, Danio_rerio.ENSDARP00000098881, Danio_rerio.ENSDARP00000103775, Danio_rerio.ENSDARP0…
OG0000459: Caenorhabditis_elegans.WBGene00016626.1, Canis_familiaris.ENSCAFP00000001267, Canis_familiaris.ENSCAFP00000001269, Canis_familiaris.ENSCAFP00000015347, Canis_familiaris.ENSCAFP00000015348, Canis_familiaris.ENSCAFP00000031154, Ciona_intestinalis.ENSCINP00000007979, Ciona_intestinalis.ENSCINP00000026953, Ciona_intestinalis.ENSCINP00000035822, Danio_rerio.ENSDARP00000004827, Danio_rerio.E…
OG0000460: Caenorhabditis_elegans.WBGene00020496.1, Canis_familiaris.ENSCAFP00000001328, Canis_familiaris.ENSCAFP00000016885, Canis_familiaris.ENSCAFP00000019876, Canis_familiaris.ENSCAFP00000026619, Canis_familiaris.ENSCAFP00000029445, Canis_familiaris.ENSCAFP00000043160, Danio_rerio.ENSDARP00000002609, Danio_rerio.ENSDARP00000015024, Danio_rerio.ENSDARP00000105686, Drosophila_melanogaster.FBpp0…
OG0000461: Caenorhabditis_elegans.WBGene00022664.1, Canis_familiaris.ENSCAFP00000000292, Canis_familiaris.ENSCAFP00000024254, Canis_familiaris.ENSCAFP00000046719, Canis_familiaris.ENSCAFP00000053796, Canis_familiaris.ENSCAFP00000054765, Ciona_intestinalis.ENSCINP00000014300, Ciona_intestinalis.ENSCINP00000030875, Ciona_intestinalis.ENSCINP00000030983, Danio_rerio.ENSDARP00000100359, Danio_rerio.E…
OG0000462: Nematostella_vectensis.EDO25709, Nematostella_vectensis.EDO25900, Nematostella_vectensis.EDO26144, Nematostella_vectensis.EDO26172, Nematostella_vectensis.EDO26182, Nematostella_vectensis.EDO26246, Nematostella_vectensis.EDO26389, Nematostella_vectensis.EDO26463, Nematostella_vectensis.EDO26547, Nematostella_vectensis.EDO26588, Nematostella_vectensis.EDO26697, Nematostella_vectensis.ED…
OG0000463: Canis_familiaris.ENSCAFP00000015145, Canis_familiaris.ENSCAFP00000016597, Canis_familiaris.ENSCAFP00000036959, Canis_familiaris.ENSCAFP00000040477, Canis_familiaris.ENSCAFP00000045757, Canis_familiaris.ENSCAFP00000054217, Danio_rerio.ENSDARP00000060003, Danio_rerio.ENSDARP00000130200, Danio_rerio.ENSDARP00000130808, Danio_rerio.ENSDARP00000133577, Danio_rerio.ENSDARP00000134443, Danio_…
OG0000464: Caenorhabditis_elegans.WBGene00022675.1, Canis_familiaris.ENSCAFP00000053002, Ciona_intestinalis.ENSCINP00000004214, Danio_rerio.ENSDARP00000081052, Drosophila_melanogaster.FBpp0300577, Drosophila_melanogaster.FBpp0308298, Gallus_gallus.ENSGALP00000046555, Homo_sapiens.ENSP00000259455, Mnemiopsis_leidyi.ML02335a-PA, Monodelphis_domestica.ENSMODP00000002313, Mus_musculus.ENSMUSP00000103…
OG0000465: Caenorhabditis_elegans.WBGene00001054.1, Caenorhabditis_elegans.WBGene00001055.1, Canis_familiaris.ENSCAFP00000007410, Canis_familiaris.ENSCAFP00000015290, Canis_familiaris.ENSCAFP00000015295, Canis_familiaris.ENSCAFP00000049800, Ciona_intestinalis.ENSCINP00000000394, Ciona_intestinalis.ENSCINP00000005888, Ciona_intestinalis.ENSCINP00000010234, Ciona_intestinalis.ENSCINP00000011350, Ci…
OG0000466: Caenorhabditis_elegans.WBGene00007574.1, Canis_familiaris.ENSCAFP00000008356, Canis_familiaris.ENSCAFP00000037266, Canis_familiaris.ENSCAFP00000049998, Canis_familiaris.ENSCAFP00000051675, Canis_familiaris.ENSCAFP00000063936, Danio_rerio.ENSDARP00000039246, Danio_rerio.ENSDARP00000051185, Danio_rerio.ENSDARP00000060180, Danio_rerio.ENSDARP00000075106, Danio_rerio.ENSDARP00000095552, Da…
OG0000467: Caenorhabditis_elegans.WBGene00008780.1, Caenorhabditis_elegans.WBGene00010416.1, Caenorhabditis_elegans.WBGene00022306.1, Canis_familiaris.ENSCAFP00000004364, Canis_familiaris.ENSCAFP00000012208, Canis_familiaris.ENSCAFP00000020540, Canis_familiaris.ENSCAFP00000024410, Canis_familiaris.ENSCAFP00000035961, Ciona_intestinalis.ENSCINP00000013803, Ciona_intestinalis.ENSCINP00000030113, Ci…
OG0000468: Caenorhabditis_elegans.WBGene00011824.1, Caenorhabditis_elegans.WBGene00016269.1, Canis_familiaris.ENSCAFP00000006854, Canis_familiaris.ENSCAFP00000012330, Canis_familiaris.ENSCAFP00000043429, Canis_familiaris.ENSCAFP00000063116, Ciona_intestinalis.ENSCINP00000014707, Danio_rerio.ENSDARP00000050456, Danio_rerio.ENSDARP00000054114, Danio_rerio.ENSDARP00000090605, Danio_rerio.ENSDARP0000…
OG0000469: Caenorhabditis_elegans.WBGene00011923.1, Canis_familiaris.ENSCAFP00000002566, Canis_familiaris.ENSCAFP00000002572, Canis_familiaris.ENSCAFP00000015600, Canis_familiaris.ENSCAFP00000015681, Canis_familiaris.ENSCAFP00000015697, Ciona_intestinalis.ENSCINP00000032740, Danio_rerio.ENSDARP00000068002, Danio_rerio.ENSDARP00000078315, Danio_rerio.ENSDARP00000105750, Danio_rerio.ENSDARP00000114…
OG0000470: Caenorhabditis_elegans.WBGene00013039.1, Caenorhabditis_elegans.WBGene00013578.1, Caenorhabditis_elegans.WBGene00015389.1, Canis_familiaris.ENSCAFP00000009599, Canis_familiaris.ENSCAFP00000012634, Canis_familiaris.ENSCAFP00000057688, Ciona_intestinalis.ENSCINP00000004025, Ciona_intestinalis.ENSCINP00000011713, Ciona_intestinalis.ENSCINP00000027242, Ciona_intestinalis.ENSCINP00000027668…
OG0000471: Caenorhabditis_elegans.WBGene00020399.1, Canis_familiaris.ENSCAFP00000035261, Canis_familiaris.ENSCAFP00000036717, Canis_familiaris.ENSCAFP00000038452, Canis_familiaris.ENSCAFP00000044834, Canis_familiaris.ENSCAFP00000050205, Canis_familiaris.ENSCAFP00000060372, Canis_familiaris.ENSCAFP00000062429, Danio_rerio.ENSDARP00000070385, Danio_rerio.ENSDARP00000078434, Danio_rerio.ENSDARP00000…
OG0000472: Canis_familiaris.ENSCAFP00000020819, Canis_familiaris.ENSCAFP00000022355, Canis_familiaris.ENSCAFP00000046389, Canis_familiaris.ENSCAFP00000046804, Canis_familiaris.ENSCAFP00000048999, Canis_familiaris.ENSCAFP00000050654, Canis_familiaris.ENSCAFP00000052688, Canis_familiaris.ENSCAFP00000052747, Canis_familiaris.ENSCAFP00000057996, Canis_familiaris.ENSCAFP00000059577, Canis_familiaris.E…
OG0000473: Canis_familiaris.ENSCAFP00000020017, Canis_familiaris.ENSCAFP00000020504, Canis_familiaris.ENSCAFP00000039726, Canis_familiaris.ENSCAFP00000045071, Ciona_intestinalis.ENSCINP00000019984, Ciona_intestinalis.ENSCINP00000021460, Danio_rerio.ENSDARP00000060504, Danio_rerio.ENSDARP00000068779, Danio_rerio.ENSDARP00000146481, Danio_rerio.ENSDARP00000147094, Drosophila_melanogaster.FBpp029231…
OG0000474: Canis_familiaris.ENSCAFP00000019229, Canis_familiaris.ENSCAFP00000021451, Canis_familiaris.ENSCAFP00000037347, Canis_familiaris.ENSCAFP00000045852, Ciona_intestinalis.ENSCINP00000003676, Ciona_intestinalis.ENSCINP00000017128, Ciona_intestinalis.ENSCINP00000024099, Ciona_intestinalis.ENSCINP00000025980, Ciona_intestinalis.ENSCINP00000036462, Danio_rerio.ENSDARP00000097712, Danio_rerio.E…
OG0000475: Canis_familiaris.ENSCAFP00000001426, Canis_familiaris.ENSCAFP00000010681, Canis_familiaris.ENSCAFP00000013874, Canis_familiaris.ENSCAFP00000017037, Canis_familiaris.ENSCAFP00000039644, Ciona_intestinalis.ENSCINP00000011074, Ciona_intestinalis.ENSCINP00000031332, Ciona_intestinalis.ENSCINP00000031820, Ciona_intestinalis.ENSCINP00000031866, Ciona_intestinalis.ENSCINP00000033666, Ciona_in…
OG0000476: Mnemiopsis_leidyi.ML002630a-PA, Mnemiopsis_leidyi.ML00802a-PA, Mnemiopsis_leidyi.ML012024a-PA, Mnemiopsis_leidyi.ML018042a-PA, Mnemiopsis_leidyi.ML020035a-PA, Mnemiopsis_leidyi.ML021610a-PA, Mnemiopsis_leidyi.ML02169a-PA, Mnemiopsis_leidyi.ML032312a-PA, Mnemiopsis_leidyi.ML03588a-PA, Mnemiopsis_leidyi.ML03595a-PA, Mnemiopsis_leidyi.ML04067a-PA, Mnemiopsis_leidyi.ML046323a-PA, Mnemiopsi…
OG0000477: Trichoplax_adhaerens.TriadP24356, Trichoplax_adhaerens.TriadP30372, Trichoplax_adhaerens.TriadP33142, Trichoplax_adhaerens.TriadP34297, Trichoplax_adhaerens.TriadP35067, Trichoplax_adhaerens.TriadP3838, Trichoplax_adhaerens.TriadP51639, Trichoplax_adhaerens.TriadP5191, Trichoplax_adhaerens.TriadP52809, Trichoplax_adhaerens.TriadP52978, Trichoplax_adhaerens.TriadP54303, Trichoplax_adhae…
OG0000478: Caenorhabditis_elegans.WBGene00006641.1, Canis_familiaris.ENSCAFP00000013865, Canis_familiaris.ENSCAFP00000048952, Canis_familiaris.ENSCAFP00000048986, Canis_familiaris.ENSCAFP00000055573, Ciona_intestinalis.ENSCINP00000003717, Ciona_intestinalis.ENSCINP00000003743, Ciona_intestinalis.ENSCINP00000010687, Ciona_intestinalis.ENSCINP00000021588, Ciona_intestinalis.ENSCINP00000025843, Cion…
OG0000479: Caenorhabditis_elegans.WBGene00001184.1, Caenorhabditis_elegans.WBGene00020106.1, Canis_familiaris.ENSCAFP00000009012, Canis_familiaris.ENSCAFP00000024307, Canis_familiaris.ENSCAFP00000048068, Canis_familiaris.ENSCAFP00000061374, Ciona_intestinalis.ENSCINP00000001598, Ciona_intestinalis.ENSCINP00000021797, Danio_rerio.ENSDARP00000011898, Danio_rerio.ENSDARP00000013742, Danio_rerio.ENSD…
OG0000480: Caenorhabditis_elegans.WBGene00000424.1, Caenorhabditis_elegans.WBGene00003239.1, Caenorhabditis_elegans.WBGene00004287.1, Canis_familiaris.ENSCAFP00000002174, Canis_familiaris.ENSCAFP00000008817, Canis_familiaris.ENSCAFP00000025159, Ciona_intestinalis.ENSCINP00000004748, Ciona_intestinalis.ENSCINP00000004757, Ciona_intestinalis.ENSCINP00000004771, Ciona_intestinalis.ENSCINP00000004782…
OG0000481: Caenorhabditis_elegans.WBGene00000900.1, Canis_familiaris.ENSCAFP00000007500, Canis_familiaris.ENSCAFP00000031969, Canis_familiaris.ENSCAFP00000052775, Canis_familiaris.ENSCAFP00000055829, Canis_familiaris.ENSCAFP00000063016, Ciona_intestinalis.ENSCINP00000000345, Ciona_intestinalis.ENSCINP00000000633, Ciona_intestinalis.ENSCINP00000032897, Danio_rerio.ENSDARP00000039831, Danio_rerio.E…
OG0000482: Canis_familiaris.ENSCAFP00000015837, Canis_familiaris.ENSCAFP00000022591, Canis_familiaris.ENSCAFP00000023011, Canis_familiaris.ENSCAFP00000035181, Canis_familiaris.ENSCAFP00000042287, Canis_familiaris.ENSCAFP00000063814, Ciona_intestinalis.ENSCINP00000004024, Ciona_intestinalis.ENSCINP00000010359, Ciona_intestinalis.ENSCINP00000016779, Ciona_intestinalis.ENSCINP00000026111, Danio_reri…
OG0000483: Canis_familiaris.ENSCAFP00000001767, Canis_familiaris.ENSCAFP00000029124, Canis_familiaris.ENSCAFP00000056838, Ciona_intestinalis.ENSCINP00000006523, Ciona_intestinalis.ENSCINP00000031370, Danio_rerio.ENSDARP00000013620, Danio_rerio.ENSDARP00000038893, Danio_rerio.ENSDARP00000080196, Danio_rerio.ENSDARP00000103000, Danio_rerio.ENSDARP00000119495, Danio_rerio.ENSDARP00000133588, Danio_r…
OG0000484: Caenorhabditis_elegans.WBGene00003902.1, Caenorhabditis_elegans.WBGene00003903.1, Caenorhabditis_elegans.WBGene00009509.1, Canis_familiaris.ENSCAFP00000004588, Canis_familiaris.ENSCAFP00000014080, Canis_familiaris.ENSCAFP00000039955, Ciona_intestinalis.ENSCINP00000005712, Ciona_intestinalis.ENSCINP00000005723, Ciona_intestinalis.ENSCINP00000035620, Danio_rerio.ENSDARP00000021064, Danio…
OG0000485: Caenorhabditis_elegans.WBGene00005903.1, Caenorhabditis_elegans.WBGene00005904.1, Caenorhabditis_elegans.WBGene00005905.1, Caenorhabditis_elegans.WBGene00005907.1, Caenorhabditis_elegans.WBGene00005908.1, Caenorhabditis_elegans.WBGene00005909.1, Caenorhabditis_elegans.WBGene00005910.1, Caenorhabditis_elegans.WBGene00005911.1, Caenorhabditis_elegans.WBGene00005912.1, Caenorhabditis_eleg…
OG0000486: Caenorhabditis_elegans.WBGene00017240.1, Caenorhabditis_elegans.WBGene00019760.1, Canis_familiaris.ENSCAFP00000026719, Canis_familiaris.ENSCAFP00000035614, Canis_familiaris.ENSCAFP00000036985, Canis_familiaris.ENSCAFP00000048346, Ciona_intestinalis.ENSCINP00000007993, Ciona_intestinalis.ENSCINP00000009065, Ciona_intestinalis.ENSCINP00000025165, Ciona_intestinalis.ENSCINP00000031449, Da…
OG0000487: Canis_familiaris.ENSCAFP00000016727, Canis_familiaris.ENSCAFP00000017265, Canis_familiaris.ENSCAFP00000017494, Canis_familiaris.ENSCAFP00000017556, Canis_familiaris.ENSCAFP00000038138, Canis_familiaris.ENSCAFP00000038465, Canis_familiaris.ENSCAFP00000048897, Canis_familiaris.ENSCAFP00000058239, Canis_familiaris.ENSCAFP00000063307, Ciona_intestinalis.ENSCINP00000000018, Ciona_intestinal…
OG0000488: Canis_familiaris.ENSCAFP00000014268, Canis_familiaris.ENSCAFP00000017136, Ciona_intestinalis.ENSCINP00000002965, Danio_rerio.ENSDARP00000078566, Danio_rerio.ENSDARP00000112213, Danio_rerio.ENSDARP00000132161, Gallus_gallus.ENSGALP00000073261, Gallus_gallus.ENSGALP00000073967, Homo_sapiens.ENSP00000358251, Homo_sapiens.ENSP00000403288, Mnemiopsis_leidyi.ML004940a-PA, Mnemiopsis_leidyi.M…
OG0000489: Canis_familiaris.ENSCAFP00000004233, Canis_familiaris.ENSCAFP00000033797, Canis_familiaris.ENSCAFP00000033800, Canis_familiaris.ENSCAFP00000033807, Canis_familiaris.ENSCAFP00000035078, Canis_familiaris.ENSCAFP00000045222, Danio_rerio.ENSDARP00000028543, Danio_rerio.ENSDARP00000068153, Danio_rerio.ENSDARP00000076230, Danio_rerio.ENSDARP00000105718, Danio_rerio.ENSDARP00000107164, Danio_…
OG0000490: Caenorhabditis_elegans.WBGene00004048.1, Canis_familiaris.ENSCAFP00000000964, Canis_familiaris.ENSCAFP00000006907, Canis_familiaris.ENSCAFP00000009304, Canis_familiaris.ENSCAFP00000018777, Canis_familiaris.ENSCAFP00000028445, Ciona_intestinalis.ENSCINP00000022526, Danio_rerio.ENSDARP00000016098, Danio_rerio.ENSDARP00000042780, Danio_rerio.ENSDARP00000099696, Danio_rerio.ENSDARP00000112…
OG0000491: Caenorhabditis_elegans.WBGene00004058.1, Caenorhabditis_elegans.WBGene00004059.1, Caenorhabditis_elegans.WBGene00004060.1, Caenorhabditis_elegans.WBGene00004061.1, Caenorhabditis_elegans.WBGene00004062.1, Canis_familiaris.ENSCAFP00000014756, Canis_familiaris.ENSCAFP00000029809, Canis_familiaris.ENSCAFP00000046132, Canis_familiaris.ENSCAFP00000059685, Ciona_intestinalis.ENSCINP000000003…
OG0000492: Caenorhabditis_elegans.WBGene00005007.1, Canis_familiaris.ENSCAFP00000026226, Canis_familiaris.ENSCAFP00000038491, Canis_familiaris.ENSCAFP00000038919, Canis_familiaris.ENSCAFP00000040333, Canis_familiaris.ENSCAFP00000041777, Canis_familiaris.ENSCAFP00000057443, Ciona_intestinalis.ENSCINP00000000520, Ciona_intestinalis.ENSCINP00000003262, Danio_rerio.ENSDARP00000049108, Danio_rerio.ENS…
OG0000493: Caenorhabditis_elegans.WBGene00008681.1, Caenorhabditis_elegans.WBGene00011935.1, Caenorhabditis_elegans.WBGene00014200.1, Caenorhabditis_elegans.WBGene00015437.1, Canis_familiaris.ENSCAFP00000012017, Canis_familiaris.ENSCAFP00000023981, Canis_familiaris.ENSCAFP00000057436, Canis_familiaris.ENSCAFP00000064672, Ciona_intestinalis.ENSCINP00000000202, Ciona_intestinalis.ENSCINP00000010166…
OG0000494: Caenorhabditis_elegans.WBGene00011878.1, Canis_familiaris.ENSCAFP00000015121, Canis_familiaris.ENSCAFP00000020374, Canis_familiaris.ENSCAFP00000031533, Canis_familiaris.ENSCAFP00000063467, Ciona_intestinalis.ENSCINP00000025465, Ciona_intestinalis.ENSCINP00000026753, Ciona_intestinalis.ENSCINP00000026757, Danio_rerio.ENSDARP00000064678, Danio_rerio.ENSDARP00000078258, Danio_rerio.ENSDAR…
OG0000495: Caenorhabditis_elegans.WBGene00017983.1, Caenorhabditis_elegans.WBGene00018175.1, Canis_familiaris.ENSCAFP00000008783, Canis_familiaris.ENSCAFP00000009132, Canis_familiaris.ENSCAFP00000015936, Canis_familiaris.ENSCAFP00000048460, Ciona_intestinalis.ENSCINP00000013890, Ciona_intestinalis.ENSCINP00000020208, Ciona_intestinalis.ENSCINP00000022152, Ciona_intestinalis.ENSCINP00000022153, Ci…
OG0000496: Caenorhabditis_elegans.WBGene00019240.1, Canis_familiaris.ENSCAFP00000015321, Canis_familiaris.ENSCAFP00000015446, Canis_familiaris.ENSCAFP00000041531, Canis_familiaris.ENSCAFP00000044355, Canis_familiaris.ENSCAFP00000050595, Canis_familiaris.ENSCAFP00000054689, Canis_familiaris.ENSCAFP00000056057, Canis_familiaris.ENSCAFP00000057449, Ciona_intestinalis.ENSCINP00000017484, Danio_rerio.…
OG0000497: Caenorhabditis_elegans.WBGene00020192.1, Canis_familiaris.ENSCAFP00000022743, Canis_familiaris.ENSCAFP00000044292, Ciona_intestinalis.ENSCINP00000031279, Danio_rerio.ENSDARP00000031690, Danio_rerio.ENSDARP00000032453, Danio_rerio.ENSDARP00000055061, Danio_rerio.ENSDARP00000055063, Danio_rerio.ENSDARP00000109181, Danio_rerio.ENSDARP00000113048, Danio_rerio.ENSDARP00000114656, Danio_reri…
OG0000498: Canis_familiaris.ENSCAFP00000013141, Canis_familiaris.ENSCAFP00000027123, Canis_familiaris.ENSCAFP00000035021, Canis_familiaris.ENSCAFP00000035795, Canis_familiaris.ENSCAFP00000040938, Canis_familiaris.ENSCAFP00000048106, Canis_familiaris.ENSCAFP00000049287, Canis_familiaris.ENSCAFP00000051997, Canis_familiaris.ENSCAFP00000062815, Danio_rerio.ENSDARP00000074998, Danio_rerio.ENSDARP0000…
OG0000499: Canis_familiaris.ENSCAFP00000005719, Canis_familiaris.ENSCAFP00000014272, Canis_familiaris.ENSCAFP00000015157, Canis_familiaris.ENSCAFP00000023204, Ciona_intestinalis.ENSCINP00000017915, Ciona_intestinalis.ENSCINP00000029040, Ciona_intestinalis.ENSCINP00000032959, Danio_rerio.ENSDARP00000031688, Danio_rerio.ENSDARP00000101346, Danio_rerio.ENSDARP00000108432, Danio_rerio.ENSDARP00000130…
OG0000500: Canis_familiaris.ENSCAFP00000003129, Canis_familiaris.ENSCAFP00000003133, Canis_familiaris.ENSCAFP00000020084, Canis_familiaris.ENSCAFP00000026353, Canis_familiaris.ENSCAFP00000046086, Canis_familiaris.ENSCAFP00000055289, Danio_rerio.ENSDARP00000083639, Danio_rerio.ENSDARP00000105440, Danio_rerio.ENSDARP00000114571, Danio_rerio.ENSDARP00000117551, Danio_rerio.ENSDARP00000131777, Danio_…
OG0000501: Canis_familiaris.ENSCAFP00000004186, Canis_familiaris.ENSCAFP00000004189, Canis_familiaris.ENSCAFP00000032398, Canis_familiaris.ENSCAFP00000033164, Canis_familiaris.ENSCAFP00000044910, Canis_familiaris.ENSCAFP00000061345, Canis_familiaris.ENSCAFP00000062916, Canis_familiaris.ENSCAFP00000065808, Danio_rerio.ENSDARP00000127576, Danio_rerio.ENSDARP00000129142, Danio_rerio.ENSDARP000001296…
OG0000502: Mnemiopsis_leidyi.ML005335a-PA, Mnemiopsis_leidyi.ML014417a-PA, Mnemiopsis_leidyi.ML017914a-PA, Mnemiopsis_leidyi.ML019218a-PA, Mnemiopsis_leidyi.ML02459a-PA, Mnemiopsis_leidyi.ML025020a-PA, Mnemiopsis_leidyi.ML02871a-PA, Mnemiopsis_leidyi.ML03009a-PA, Mnemiopsis_leidyi.ML03136a-PA, Mnemiopsis_leidyi.ML032415a-PA, Mnemiopsis_leidyi.ML033252a-PA, Mnemiopsis_leidyi.ML034672a-PA, Mnemiops…
OG0000503: Ciona_intestinalis.ENSCINP00000001814, Ciona_intestinalis.ENSCINP00000010145, Ciona_intestinalis.ENSCINP00000012320, Danio_rerio.ENSDARP00000024304, Danio_rerio.ENSDARP00000118616, Danio_rerio.ENSDARP00000147627, Danio_rerio.ENSDARP00000155476, Danio_rerio.ENSDARP00000156579, Danio_rerio.ENSDARP00000156927, Drosophila_melanogaster.FBpp0077434, Drosophila_melanogaster.FBpp0077438, Droso…
OG0000504: Caenorhabditis_elegans.WBGene00001995.1, Canis_familiaris.ENSCAFP00000004286, Canis_familiaris.ENSCAFP00000009868, Canis_familiaris.ENSCAFP00000031684, Canis_familiaris.ENSCAFP00000033692, Canis_familiaris.ENSCAFP00000047967, Canis_familiaris.ENSCAFP00000054347, Canis_familiaris.ENSCAFP00000060915, Canis_familiaris.ENSCAFP00000065355, Ciona_intestinalis.ENSCINP00000030026, Danio_rerio.…
OG0000505: Caenorhabditis_elegans.WBGene00002991.1, Caenorhabditis_elegans.WBGene00021914.1, Canis_familiaris.ENSCAFP00000021264, Canis_familiaris.ENSCAFP00000044853, Canis_familiaris.ENSCAFP00000046767, Canis_familiaris.ENSCAFP00000053538, Ciona_intestinalis.ENSCINP00000004629, Ciona_intestinalis.ENSCINP00000009967, Ciona_intestinalis.ENSCINP00000017050, Ciona_intestinalis.ENSCINP00000029972, Da…
OG0000506: Caenorhabditis_elegans.WBGene00004976.1, Caenorhabditis_elegans.WBGene00006614.1, Caenorhabditis_elegans.WBGene00006615.1, Canis_familiaris.ENSCAFP00000009093, Canis_familiaris.ENSCAFP00000011752, Canis_familiaris.ENSCAFP00000026903, Ciona_intestinalis.ENSCINP00000004195, Ciona_intestinalis.ENSCINP00000013935, Ciona_intestinalis.ENSCINP00000024525, Ciona_intestinalis.ENSCINP00000026898…
OG0000507: Caenorhabditis_elegans.WBGene00006807.1, Canis_familiaris.ENSCAFP00000018851, Canis_familiaris.ENSCAFP00000026110, Canis_familiaris.ENSCAFP00000028428, Canis_familiaris.ENSCAFP00000044159, Canis_familiaris.ENSCAFP00000054918, Canis_familiaris.ENSCAFP00000064428, Ciona_intestinalis.ENSCINP00000004047, Danio_rerio.ENSDARP00000006351, Danio_rerio.ENSDARP00000075951, Danio_rerio.ENSDARP000…
OG0000508: Caenorhabditis_elegans.WBGene00000482.1, Caenorhabditis_elegans.WBGene00002637.1, Caenorhabditis_elegans.WBGene00008902.1, Caenorhabditis_elegans.WBGene00010708.1, Canis_familiaris.ENSCAFP00000015791, Canis_familiaris.ENSCAFP00000022067, Canis_familiaris.ENSCAFP00000024834, Canis_familiaris.ENSCAFP00000053537, Danio_rerio.ENSDARP00000014790, Danio_rerio.ENSDARP00000111640, Danio_rerio.…
OG0000509: Caenorhabditis_elegans.WBGene00001519.1, Canis_familiaris.ENSCAFP00000004995, Canis_familiaris.ENSCAFP00000013535, Canis_familiaris.ENSCAFP00000014669, Canis_familiaris.ENSCAFP00000022772, Canis_familiaris.ENSCAFP00000032974, Ciona_intestinalis.ENSCINP00000006703, Ciona_intestinalis.ENSCINP00000015775, Ciona_intestinalis.ENSCINP00000018103, Ciona_intestinalis.ENSCINP00000035737, Danio_…
OG0000510: Caenorhabditis_elegans.WBGene00002233.1, Caenorhabditis_elegans.WBGene00002235.1, Canis_familiaris.ENSCAFP00000004162, Canis_familiaris.ENSCAFP00000045728, Canis_familiaris.ENSCAFP00000054861, Canis_familiaris.ENSCAFP00000061648, Canis_familiaris.ENSCAFP00000063296, Ciona_intestinalis.ENSCINP00000011044, Danio_rerio.ENSDARP00000044240, Danio_rerio.ENSDARP00000077949, Danio_rerio.ENSDAR…
OG0000511: Caenorhabditis_elegans.WBGene00003742.1, Caenorhabditis_elegans.WBGene00007142.1, Caenorhabditis_elegans.WBGene00007304.1, Caenorhabditis_elegans.WBGene00007535.1, Caenorhabditis_elegans.WBGene00007590.1, Caenorhabditis_elegans.WBGene00007888.1, Caenorhabditis_elegans.WBGene00008040.1, Caenorhabditis_elegans.WBGene00008341.1, Caenorhabditis_elegans.WBGene00008628.1, Caenorhabditis_eleg…
OG0000512: Caenorhabditis_elegans.WBGene00004358.1, Caenorhabditis_elegans.WBGene00004359.1, Canis_familiaris.ENSCAFP00000017570, Canis_familiaris.ENSCAFP00000033031, Canis_familiaris.ENSCAFP00000040637, Canis_familiaris.ENSCAFP00000063512, Ciona_intestinalis.ENSCINP00000005294, Ciona_intestinalis.ENSCINP00000011198, Ciona_intestinalis.ENSCINP00000018176, Danio_rerio.ENSDARP00000015966, Danio_rer…
OG0000513: Caenorhabditis_elegans.WBGene00004433.1, Canis_familiaris.ENSCAFP00000010156, Canis_familiaris.ENSCAFP00000031105, Canis_familiaris.ENSCAFP00000037200, Canis_familiaris.ENSCAFP00000038103, Canis_familiaris.ENSCAFP00000038448, Canis_familiaris.ENSCAFP00000040584, Canis_familiaris.ENSCAFP00000040608, Canis_familiaris.ENSCAFP00000048783, Canis_familiaris.ENSCAFP00000049844, Canis_familiar…
OG0000514: Caenorhabditis_elegans.WBGene00009108.1, Caenorhabditis_elegans.WBGene00011937.1, Caenorhabditis_elegans.WBGene00016639.1, Canis_familiaris.ENSCAFP00000017059, Canis_familiaris.ENSCAFP00000029450, Canis_familiaris.ENSCAFP00000041547, Canis_familiaris.ENSCAFP00000044804, Canis_familiaris.ENSCAFP00000059556, Canis_familiaris.ENSCAFP00000065389, Ciona_intestinalis.ENSCINP00000005082, Cion…
OG0000515: Caenorhabditis_elegans.WBGene00017423.1, Caenorhabditis_elegans.WBGene00022473.1, Canis_familiaris.ENSCAFP00000001265, Canis_familiaris.ENSCAFP00000023676, Canis_familiaris.ENSCAFP00000029909, Canis_familiaris.ENSCAFP00000043635, Ciona_intestinalis.ENSCINP00000034825, Danio_rerio.ENSDARP00000038787, Danio_rerio.ENSDARP00000104162, Danio_rerio.ENSDARP00000117023, Danio_rerio.ENSDARP0000…
OG0000516: Canis_familiaris.ENSCAFP00000017529, Canis_familiaris.ENSCAFP00000037412, Canis_familiaris.ENSCAFP00000042063, Canis_familiaris.ENSCAFP00000046300, Canis_familiaris.ENSCAFP00000056469, Canis_familiaris.ENSCAFP00000065834, Ciona_intestinalis.ENSCINP00000035972, Danio_rerio.ENSDARP00000040170, Danio_rerio.ENSDARP00000074851, Danio_rerio.ENSDARP00000114731, Danio_rerio.ENSDARP00000116908,…
OG0000517: Canis_familiaris.ENSCAFP00000008049, Canis_familiaris.ENSCAFP00000010475, Canis_familiaris.ENSCAFP00000049359, Canis_familiaris.ENSCAFP00000050507, Canis_familiaris.ENSCAFP00000054022, Ciona_intestinalis.ENSCINP00000001143, Ciona_intestinalis.ENSCINP00000012181, Ciona_intestinalis.ENSCINP00000023513, Ciona_intestinalis.ENSCINP00000028812, Ciona_intestinalis.ENSCINP00000033514, Ciona_in…
OG0000518: Danio_rerio.ENSDARP00000062829, Danio_rerio.ENSDARP00000073979, Danio_rerio.ENSDARP00000076094, Danio_rerio.ENSDARP00000076143, Danio_rerio.ENSDARP00000104713, Danio_rerio.ENSDARP00000113660, Danio_rerio.ENSDARP00000113665, Danio_rerio.ENSDARP00000115128, Danio_rerio.ENSDARP00000115513, Danio_rerio.ENSDARP00000115564, Danio_rerio.ENSDARP00000117356, Danio_rerio.ENSDARP00000117521, Dani…
OG0000519: Drosophila_melanogaster.FBpp0072241, Drosophila_melanogaster.FBpp0072335, Drosophila_melanogaster.FBpp0073483, Drosophila_melanogaster.FBpp0073486, Drosophila_melanogaster.FBpp0073613, Drosophila_melanogaster.FBpp0075921, Drosophila_melanogaster.FBpp0075922, Drosophila_melanogaster.FBpp0075923, Drosophila_melanogaster.FBpp0076618, Drosophila_melanogaster.FBpp0076637, Drosophila_melanog…
OG0000520: Mnemiopsis_leidyi.ML00157a-PA, Mnemiopsis_leidyi.ML00181a-PA, Mnemiopsis_leidyi.ML002230a-PA, Mnemiopsis_leidyi.ML002510a-PA, Mnemiopsis_leidyi.ML006927a-PA, Mnemiopsis_leidyi.ML00851a-PA, Mnemiopsis_leidyi.ML011011a-PA, Mnemiopsis_leidyi.ML01109a-PA, Mnemiopsis_leidyi.ML012015a-PA, Mnemiopsis_leidyi.ML016362a-PA, Mnemiopsis_leidyi.ML018118a-PA, Mnemiopsis_leidyi.ML020111a-PA, Mnemiops…
OG0000521: Caenorhabditis_elegans.WBGene00000063.1, Caenorhabditis_elegans.WBGene00000064.1, Caenorhabditis_elegans.WBGene00000065.1, Caenorhabditis_elegans.WBGene00000066.1, Canis_familiaris.ENSCAFP00000022281, Canis_familiaris.ENSCAFP00000062855, Ciona_intestinalis.ENSCINP00000001538, Ciona_intestinalis.ENSCINP00000001541, Ciona_intestinalis.ENSCINP00000017918, Ciona_intestinalis.ENSCINP0000001…
OG0000522: Caenorhabditis_elegans.WBGene00007140.1, Caenorhabditis_elegans.WBGene00008499.1, Caenorhabditis_elegans.WBGene00009226.1, Caenorhabditis_elegans.WBGene00010354.1, Caenorhabditis_elegans.WBGene00011830.1, Caenorhabditis_elegans.WBGene00013381.1, Caenorhabditis_elegans.WBGene00013585.1, Caenorhabditis_elegans.WBGene00016147.1, Caenorhabditis_elegans.WBGene00021167.1, Caenorhabditis_eleg…
OG0000523: Caenorhabditis_elegans.WBGene00003006.1, Canis_familiaris.ENSCAFP00000000924, Canis_familiaris.ENSCAFP00000002804, Canis_familiaris.ENSCAFP00000012176, Canis_familiaris.ENSCAFP00000020828, Canis_familiaris.ENSCAFP00000031132, Ciona_intestinalis.ENSCINP00000016965, Ciona_intestinalis.ENSCINP00000016982, Ciona_intestinalis.ENSCINP00000026933, Danio_rerio.ENSDARP00000038430, Danio_rerio.E…
OG0000524: Caenorhabditis_elegans.WBGene00013506.1, Canis_familiaris.ENSCAFP00000018832, Canis_familiaris.ENSCAFP00000027342, Canis_familiaris.ENSCAFP00000049816, Canis_familiaris.ENSCAFP00000066600, Ciona_intestinalis.ENSCINP00000013126, Ciona_intestinalis.ENSCINP00000024974, Danio_rerio.ENSDARP00000059142, Danio_rerio.ENSDARP00000100330, Danio_rerio.ENSDARP00000119800, Danio_rerio.ENSDARP000001…
OG0000525: Caenorhabditis_elegans.WBGene00000232.1, Caenorhabditis_elegans.WBGene00000233.1, Caenorhabditis_elegans.WBGene00001591.1, Caenorhabditis_elegans.WBGene00001592.1, Caenorhabditis_elegans.WBGene00001593.1, Caenorhabditis_elegans.WBGene00001594.1, Caenorhabditis_elegans.WBGene00006784.1, Caenorhabditis_elegans.WBGene00017389.1, Canis_familiaris.ENSCAFP00000011700, Canis_familiaris.ENSCAF…
OG0000526: Caenorhabditis_elegans.WBGene00001522.1, Caenorhabditis_elegans.WBGene00001523.1, Canis_familiaris.ENSCAFP00000029053, Canis_familiaris.ENSCAFP00000038990, Ciona_intestinalis.ENSCINP00000008524, Ciona_intestinalis.ENSCINP00000026145, Ciona_intestinalis.ENSCINP00000034860, Ciona_intestinalis.ENSCINP00000035326, Danio_rerio.ENSDARP00000119657, Danio_rerio.ENSDARP00000142742, Danio_rerio.…
OG0000527: Caenorhabditis_elegans.WBGene00003475.1, Canis_familiaris.ENSCAFP00000018332, Canis_familiaris.ENSCAFP00000025805, Canis_familiaris.ENSCAFP00000028221, Canis_familiaris.ENSCAFP00000040063, Canis_familiaris.ENSCAFP00000043769, Ciona_intestinalis.ENSCINP00000015031, Danio_rerio.ENSDARP00000007407, Danio_rerio.ENSDARP00000037012, Danio_rerio.ENSDARP00000122635, Danio_rerio.ENSDARP00000124…
OG0000528: Caenorhabditis_elegans.WBGene00003729.1, Caenorhabditis_elegans.WBGene00003730.1, Caenorhabditis_elegans.WBGene00003731.1, Caenorhabditis_elegans.WBGene00003734.1, Caenorhabditis_elegans.WBGene00003736.1, Canis_familiaris.ENSCAFP00000003117, Canis_familiaris.ENSCAFP00000017978, Canis_familiaris.ENSCAFP00000030208, Canis_familiaris.ENSCAFP00000039061, Canis_familiaris.ENSCAFP00000042570…
OG0000529: Caenorhabditis_elegans.WBGene00004370.1, Canis_familiaris.ENSCAFP00000011557, Canis_familiaris.ENSCAFP00000017201, Canis_familiaris.ENSCAFP00000019860, Canis_familiaris.ENSCAFP00000036216, Canis_familiaris.ENSCAFP00000044799, Canis_familiaris.ENSCAFP00000051435, Danio_rerio.ENSDARP00000056368, Danio_rerio.ENSDARP00000060904, Danio_rerio.ENSDARP00000062602, Danio_rerio.ENSDARP0000008522…
OG0000530: Caenorhabditis_elegans.WBGene00004743.1, Canis_familiaris.ENSCAFP00000026535, Canis_familiaris.ENSCAFP00000041877, Canis_familiaris.ENSCAFP00000050997, Canis_familiaris.ENSCAFP00000051727, Canis_familiaris.ENSCAFP00000052271, Canis_familiaris.ENSCAFP00000053898, Ciona_intestinalis.ENSCINP00000020825, Danio_rerio.ENSDARP00000010772, Danio_rerio.ENSDARP00000011289, Danio_rerio.ENSDARP000…
OG0000531: Caenorhabditis_elegans.WBGene00005249.1, Caenorhabditis_elegans.WBGene00005262.1, Caenorhabditis_elegans.WBGene00005267.1, Caenorhabditis_elegans.WBGene00005268.1, Caenorhabditis_elegans.WBGene00005270.1, Caenorhabditis_elegans.WBGene00005271.1, Caenorhabditis_elegans.WBGene00005272.1, Caenorhabditis_elegans.WBGene00005273.1, Caenorhabditis_elegans.WBGene00005274.1, Caenorhabditis_eleg…
OG0000532: Caenorhabditis_elegans.WBGene00006062.1, Caenorhabditis_elegans.WBGene00017866.1, Canis_familiaris.ENSCAFP00000001366, Canis_familiaris.ENSCAFP00000004775, Canis_familiaris.ENSCAFP00000010009, Canis_familiaris.ENSCAFP00000011007, Canis_familiaris.ENSCAFP00000044848, Ciona_intestinalis.ENSCINP00000026050, Danio_rerio.ENSDARP00000067932, Danio_rerio.ENSDARP00000105583, Danio_rerio.ENSDAR…
OG0000533: Caenorhabditis_elegans.WBGene00006072.1, Caenorhabditis_elegans.WBGene00006073.1, Caenorhabditis_elegans.WBGene00006074.1, Caenorhabditis_elegans.WBGene00006075.1, Caenorhabditis_elegans.WBGene00006076.1, Caenorhabditis_elegans.WBGene00006077.1, Caenorhabditis_elegans.WBGene00006078.1, Caenorhabditis_elegans.WBGene00006080.1, Caenorhabditis_elegans.WBGene00006081.1, Caenorhabditis_eleg…
OG0000534: Caenorhabditis_elegans.WBGene00006750.1, Canis_familiaris.ENSCAFP00000004178, Canis_familiaris.ENSCAFP00000041057, Canis_familiaris.ENSCAFP00000045364, Canis_familiaris.ENSCAFP00000055018, Canis_familiaris.ENSCAFP00000058354, Ciona_intestinalis.ENSCINP00000009672, Ciona_intestinalis.ENSCINP00000021734, Danio_rerio.ENSDARP00000027839, Danio_rerio.ENSDARP00000077256, Danio_rerio.ENSDARP0…
OG0000535: Caenorhabditis_elegans.WBGene00022358.1, Canis_familiaris.ENSCAFP00000005210, Canis_familiaris.ENSCAFP00000023564, Canis_familiaris.ENSCAFP00000041811, Canis_familiaris.ENSCAFP00000056453, Ciona_intestinalis.ENSCINP00000004401, Ciona_intestinalis.ENSCINP00000006212, Ciona_intestinalis.ENSCINP00000030934, Danio_rerio.ENSDARP00000078496, Danio_rerio.ENSDARP00000116253, Danio_rerio.ENSDAR…
OG0000536: Caenorhabditis_elegans.WBGene00022593.1, Canis_familiaris.ENSCAFP00000015810, Canis_familiaris.ENSCAFP00000044886, Canis_familiaris.ENSCAFP00000052076, Canis_familiaris.ENSCAFP00000059749, Canis_familiaris.ENSCAFP00000065631, Danio_rerio.ENSDARP00000120012, Danio_rerio.ENSDARP00000129043, Danio_rerio.ENSDARP00000130256, Danio_rerio.ENSDARP00000132910, Danio_rerio.ENSDARP00000141724, Da…
OG0000537: Canis_familiaris.ENSCAFP00000012266, Canis_familiaris.ENSCAFP00000014749, Canis_familiaris.ENSCAFP00000024019, Canis_familiaris.ENSCAFP00000031589, Canis_familiaris.ENSCAFP00000039290, Canis_familiaris.ENSCAFP00000062198, Ciona_intestinalis.ENSCINP00000030068, Danio_rerio.ENSDARP00000086168, Danio_rerio.ENSDARP00000113679, Danio_rerio.ENSDARP00000120631, Danio_rerio.ENSDARP00000136617,…
OG0000538: Canis_familiaris.ENSCAFP00000036945, Canis_familiaris.ENSCAFP00000044144, Canis_familiaris.ENSCAFP00000045611, Canis_familiaris.ENSCAFP00000050600, Canis_familiaris.ENSCAFP00000052428, Canis_familiaris.ENSCAFP00000054857, Canis_familiaris.ENSCAFP00000059607, Homo_sapiens.ENSP00000279783, Homo_sapiens.ENSP00000460880, Homo_sapiens.ENSP00000461384, Homo_sapiens.ENSP00000493271, Monodelph…
OG0000539: Canis_familiaris.ENSCAFP00000037080, Danio_rerio.ENSDARP00000066977, Danio_rerio.ENSDARP00000067352, Drosophila_melanogaster.FBpp0303688, Gallus_gallus.ENSGALP00000052986, Homo_sapiens.ENSP00000323348, Homo_sapiens.ENSP00000401277, Mnemiopsis_leidyi.ML00503a-PA, Mnemiopsis_leidyi.ML00632a-PA, Mnemiopsis_leidyi.ML007324a-PA, Mnemiopsis_leidyi.ML007325a-PA, Mnemiopsis_leidyi.ML009118a-PA…
OG0000540: Danio_rerio.ENSDARP00000133452, Danio_rerio.ENSDARP00000135182, Danio_rerio.ENSDARP00000141714, Mnemiopsis_leidyi.ML002133a-PA, Mnemiopsis_leidyi.ML002629a-PA, Mnemiopsis_leidyi.ML013410a-PA, Mnemiopsis_leidyi.ML01622a-PA, Mnemiopsis_leidyi.ML017811a-PA, Mnemiopsis_leidyi.ML01941a-PA, Mnemiopsis_leidyi.ML02414a-PA, Mnemiopsis_leidyi.ML027318a-PA, Mnemiopsis_leidyi.ML033113a-PA, Mnemiop…
OG0000541: Canis_familiaris.ENSCAFP00000003064, Canis_familiaris.ENSCAFP00000010012, Canis_familiaris.ENSCAFP00000036790, Canis_familiaris.ENSCAFP00000046537, Canis_familiaris.ENSCAFP00000051387, Ciona_intestinalis.ENSCINP00000007171, Danio_rerio.ENSDARP00000002466, Danio_rerio.ENSDARP00000049203, Danio_rerio.ENSDARP00000072093, Danio_rerio.ENSDARP00000075800, Danio_rerio.ENSDARP00000129603, Dani…
OG0000542: Caenorhabditis_elegans.WBGene00004357.1, Canis_familiaris.ENSCAFP00000017411, Canis_familiaris.ENSCAFP00000030438, Canis_familiaris.ENSCAFP00000036770, Canis_familiaris.ENSCAFP00000053930, Canis_familiaris.ENSCAFP00000057366, Canis_familiaris.ENSCAFP00000059310, Ciona_intestinalis.ENSCINP00000006386, Ciona_intestinalis.ENSCINP00000023349, Danio_rerio.ENSDARP00000002761, Danio_rerio.ENS…
OG0000543: Caenorhabditis_elegans.WBGene00009582.1, Caenorhabditis_elegans.WBGene00016705.1, Canis_familiaris.ENSCAFP00000004557, Canis_familiaris.ENSCAFP00000009982, Canis_familiaris.ENSCAFP00000027559, Ciona_intestinalis.ENSCINP00000001721, Ciona_intestinalis.ENSCINP00000022241, Ciona_intestinalis.ENSCINP00000032867, Danio_rerio.ENSDARP00000032054, Danio_rerio.ENSDARP00000060225, Danio_rerio.EN…
OG0000544: Caenorhabditis_elegans.WBGene00002196.1, Canis_familiaris.ENSCAFP00000000848, Canis_familiaris.ENSCAFP00000053083, Ciona_intestinalis.ENSCINP00000008085, Danio_rerio.ENSDARP00000146410, Drosophila_melanogaster.FBpp0072258, Drosophila_melanogaster.FBpp0085590, Drosophila_melanogaster.FBpp0089135, Drosophila_melanogaster.FBpp0289362, Drosophila_melanogaster.FBpp0289363, Drosophila_melano…
OG0000545: Caenorhabditis_elegans.WBGene00009902.1, Caenorhabditis_elegans.WBGene00009903.1, Caenorhabditis_elegans.WBGene00018036.1, Canis_familiaris.ENSCAFP00000017052, Canis_familiaris.ENSCAFP00000025994, Canis_familiaris.ENSCAFP00000046576, Canis_familiaris.ENSCAFP00000052048, Canis_familiaris.ENSCAFP00000052383, Canis_familiaris.ENSCAFP00000053331, Canis_familiaris.ENSCAFP00000057754, Canis_…
OG0000546: Caenorhabditis_elegans.WBGene00016848.1, Caenorhabditis_elegans.WBGene00017103.1, Canis_familiaris.ENSCAFP00000009488, Canis_familiaris.ENSCAFP00000024306, Canis_familiaris.ENSCAFP00000025530, Canis_familiaris.ENSCAFP00000033445, Canis_familiaris.ENSCAFP00000056231, Ciona_intestinalis.ENSCINP00000010342, Ciona_intestinalis.ENSCINP00000010725, Ciona_intestinalis.ENSCINP00000036071, Dani…
OG0000547: Caenorhabditis_elegans.WBGene00044650.1, Canis_familiaris.ENSCAFP00000002884, Canis_familiaris.ENSCAFP00000008996, Canis_familiaris.ENSCAFP00000013903, Canis_familiaris.ENSCAFP00000024409, Canis_familiaris.ENSCAFP00000036663, Ciona_intestinalis.ENSCINP00000003667, Ciona_intestinalis.ENSCINP00000008688, Ciona_intestinalis.ENSCINP00000012686, Ciona_intestinalis.ENSCINP00000013851, Ciona_…
OG0000548: Canis_familiaris.ENSCAFP00000040450, Canis_familiaris.ENSCAFP00000056576, Danio_rerio.ENSDARP00000097546, Danio_rerio.ENSDARP00000098162, Danio_rerio.ENSDARP00000112150, Danio_rerio.ENSDARP00000144613, Danio_rerio.ENSDARP00000150858, Gallus_gallus.ENSGALP00000066837, Gallus_gallus.ENSGALP00000068718, Gallus_gallus.ENSGALP00000070403, Homo_sapiens.ENSP00000272425, Homo_sapiens.ENSP00000…
OG0000549: Canis_familiaris.ENSCAFP00000004516, Canis_familiaris.ENSCAFP00000034480, Canis_familiaris.ENSCAFP00000034611, Canis_familiaris.ENSCAFP00000039975, Danio_rerio.ENSDARP00000131403, Danio_rerio.ENSDARP00000135787, Danio_rerio.ENSDARP00000137520, Danio_rerio.ENSDARP00000150195, Danio_rerio.ENSDARP00000150989, Gallus_gallus.ENSGALP00000016813, Gallus_gallus.ENSGALP00000019049, Gallus_gallu…
OG0000550: Canis_familiaris.ENSCAFP00000023459, Canis_familiaris.ENSCAFP00000023468, Canis_familiaris.ENSCAFP00000023471, Canis_familiaris.ENSCAFP00000023504, Canis_familiaris.ENSCAFP00000023506, Canis_familiaris.ENSCAFP00000023532, Canis_familiaris.ENSCAFP00000023537, Canis_familiaris.ENSCAFP00000023553, Canis_familiaris.ENSCAFP00000030974, Homo_sapiens.ENSP00000007735, Homo_sapiens.ENSP00000225…
OG0000551: Canis_familiaris.ENSCAFP00000039137, Canis_familiaris.ENSCAFP00000040473, Canis_familiaris.ENSCAFP00000050695, Canis_familiaris.ENSCAFP00000054448, Homo_sapiens.ENSP00000334197, Homo_sapiens.ENSP00000335565, Homo_sapiens.ENSP00000369438, Homo_sapiens.ENSP00000375478, Homo_sapiens.ENSP00000375479, Homo_sapiens.ENSP00000381009, Homo_sapiens.ENSP00000383216, Homo_sapiens.ENSP00000383219, …
OG0000552: Ciona_intestinalis.ENSCINP00000033645, Mnemiopsis_leidyi.ML00216a-PA, Mnemiopsis_leidyi.ML004936a-PA, Mnemiopsis_leidyi.ML00511a-PA, Mnemiopsis_leidyi.ML00522a-PA, Mnemiopsis_leidyi.ML010130a-PA, Mnemiopsis_leidyi.ML01133a-PA, Mnemiopsis_leidyi.ML01201a-PA, Mnemiopsis_leidyi.ML01252a-PA, Mnemiopsis_leidyi.ML01412a-PA, Mnemiopsis_leidyi.ML01465a-PA, Mnemiopsis_leidyi.ML016720a-PA, Mnemi…
OG0000553: Canis_familiaris.ENSCAFP00000017418, Canis_familiaris.ENSCAFP00000018878, Canis_familiaris.ENSCAFP00000052149, Ciona_intestinalis.ENSCINP00000000979, Ciona_intestinalis.ENSCINP00000020033, Ciona_intestinalis.ENSCINP00000036132, Danio_rerio.ENSDARP00000065254, Danio_rerio.ENSDARP00000077331, Danio_rerio.ENSDARP00000099056, Danio_rerio.ENSDARP00000129792, Danio_rerio.ENSDARP00000139072, …
OG0000554: Caenorhabditis_elegans.WBGene00001188.1, Canis_familiaris.ENSCAFP00000007907, Canis_familiaris.ENSCAFP00000012894, Canis_familiaris.ENSCAFP00000022068, Canis_familiaris.ENSCAFP00000039322, Canis_familiaris.ENSCAFP00000042751, Ciona_intestinalis.ENSCINP00000008212, Danio_rerio.ENSDARP00000005680, Danio_rerio.ENSDARP00000012233, Danio_rerio.ENSDARP00000055224, Danio_rerio.ENSDARP00000059…
OG0000555: Caenorhabditis_elegans.WBGene00000950.1, Caenorhabditis_elegans.WBGene00000952.1, Caenorhabditis_elegans.WBGene00003168.1, Caenorhabditis_elegans.WBGene00003174.1, Caenorhabditis_elegans.WBGene00006748.1, Caenorhabditis_elegans.WBGene00006832.1, Caenorhabditis_elegans.WBGene00010278.1, Caenorhabditis_elegans.WBGene00012116.1, Caenorhabditis_elegans.WBGene00012137.1, Caenorhabditis_eleg…
OG0000556: Caenorhabditis_elegans.WBGene00020897.1, Drosophila_melanogaster.FBpp0071741, Drosophila_melanogaster.FBpp0072025, Drosophila_melanogaster.FBpp0074109, Drosophila_melanogaster.FBpp0078911, Drosophila_melanogaster.FBpp0080210, Drosophila_melanogaster.FBpp0081034, Drosophila_melanogaster.FBpp0084814, Drosophila_melanogaster.FBpp0084815, Drosophila_melanogaster.FBpp0084817, Drosophila_mel…
OG0000557: Caenorhabditis_elegans.WBGene00003071.1, Caenorhabditis_elegans.WBGene00003072.1, Caenorhabditis_elegans.WBGene00004374.1, Canis_familiaris.ENSCAFP00000008094, Canis_familiaris.ENSCAFP00000017993, Canis_familiaris.ENSCAFP00000039944, Canis_familiaris.ENSCAFP00000065293, Ciona_intestinalis.ENSCINP00000005121, Ciona_intestinalis.ENSCINP00000013742, Danio_rerio.ENSDARP00000082641, Danio_r…
OG0000558: Caenorhabditis_elegans.WBGene00000503.1, Canis_familiaris.ENSCAFP00000020233, Canis_familiaris.ENSCAFP00000032028, Canis_familiaris.ENSCAFP00000058655, Ciona_intestinalis.ENSCINP00000028628, Danio_rerio.ENSDARP00000005298, Danio_rerio.ENSDARP00000095389, Danio_rerio.ENSDARP00000102083, Danio_rerio.ENSDARP00000134903, Danio_rerio.ENSDARP00000135566, Danio_rerio.ENSDARP00000138333, Danio…
OG0000559: Caenorhabditis_elegans.WBGene00006309.1, Canis_familiaris.ENSCAFP00000000803, Canis_familiaris.ENSCAFP00000016319, Canis_familiaris.ENSCAFP00000016437, Canis_familiaris.ENSCAFP00000016615, Canis_familiaris.ENSCAFP00000058533, Ciona_intestinalis.ENSCINP00000021407, Ciona_intestinalis.ENSCINP00000032373, Danio_rerio.ENSDARP00000118457, Danio_rerio.ENSDARP00000121810, Danio_rerio.ENSDARP0…
OG0000560: Caenorhabditis_elegans.WBGene00000368.1, Canis_familiaris.ENSCAFP00000013049, Canis_familiaris.ENSCAFP00000045208, Canis_familiaris.ENSCAFP00000055439, Canis_familiaris.ENSCAFP00000065074, Ciona_intestinalis.ENSCINP00000002872, Danio_rerio.ENSDARP00000022331, Danio_rerio.ENSDARP00000057158, Danio_rerio.ENSDARP00000081714, Danio_rerio.ENSDARP00000083997, Danio_rerio.ENSDARP00000100850, …
OG0000561: Caenorhabditis_elegans.WBGene00001163.1, Caenorhabditis_elegans.WBGene00001164.1, Caenorhabditis_elegans.WBGene00006869.1, Caenorhabditis_elegans.WBGene00013669.1, Canis_familiaris.ENSCAFP00000052146, Canis_familiaris.ENSCAFP00000053849, Canis_familiaris.ENSCAFP00000060585, Ciona_intestinalis.ENSCINP00000009975, Ciona_intestinalis.ENSCINP00000011798, Ciona_intestinalis.ENSCINP000000118…
OG0000562: Caenorhabditis_elegans.WBGene00001223.1, Caenorhabditis_elegans.WBGene00001824.1, Caenorhabditis_elegans.WBGene00005011.1, Caenorhabditis_elegans.WBGene00017406.1, Caenorhabditis_elegans.WBGene00019960.1, Canis_familiaris.ENSCAFP00000005014, Canis_familiaris.ENSCAFP00000020999, Canis_familiaris.ENSCAFP00000024021, Canis_familiaris.ENSCAFP00000035949, Canis_familiaris.ENSCAFP00000036535…
OG0000563: Caenorhabditis_elegans.WBGene00001708.1, Canis_familiaris.ENSCAFP00000009579, Canis_familiaris.ENSCAFP00000011435, Canis_familiaris.ENSCAFP00000046512, Canis_familiaris.ENSCAFP00000053520, Ciona_intestinalis.ENSCINP00000002664, Ciona_intestinalis.ENSCINP00000007015, Danio_rerio.ENSDARP00000022046, Danio_rerio.ENSDARP00000072364, Danio_rerio.ENSDARP00000076182, Danio_rerio.ENSDARP000000…
OG0000564: Caenorhabditis_elegans.WBGene00004729.1, Caenorhabditis_elegans.WBGene00006980.1, Canis_familiaris.ENSCAFP00000049682, Canis_familiaris.ENSCAFP00000053534, Canis_familiaris.ENSCAFP00000061489, Ciona_intestinalis.ENSCINP00000014364, Danio_rerio.ENSDARP00000012875, Danio_rerio.ENSDARP00000087907, Danio_rerio.ENSDARP00000128123, Danio_rerio.ENSDARP00000148113, Danio_rerio.ENSDARP000001516…
OG0000565: Caenorhabditis_elegans.WBGene00005026.1, Caenorhabditis_elegans.WBGene00008160.1, Caenorhabditis_elegans.WBGene00008293.1, Caenorhabditis_elegans.WBGene00008479.1, Caenorhabditis_elegans.WBGene00011650.1, Caenorhabditis_elegans.WBGene00011781.1, Caenorhabditis_elegans.WBGene00019546.1, Canis_familiaris.ENSCAFP00000003803, Canis_familiaris.ENSCAFP00000023211, Canis_familiaris.ENSCAFP000…
OG0000566: Caenorhabditis_elegans.WBGene00006439.1, Caenorhabditis_elegans.WBGene00007057.1, Caenorhabditis_elegans.WBGene00008147.1, Caenorhabditis_elegans.WBGene00010485.1, Caenorhabditis_elegans.WBGene00011105.1, Caenorhabditis_elegans.WBGene00017770.1, Caenorhabditis_elegans.WBGene00020140.1, Canis_familiaris.ENSCAFP00000016251, Canis_familiaris.ENSCAFP00000055249, Canis_familiaris.ENSCAFP000…
OG0000567: Caenorhabditis_elegans.WBGene00006768.1, Caenorhabditis_elegans.WBGene00006914.1, Caenorhabditis_elegans.WBGene00006915.1, Caenorhabditis_elegans.WBGene00006916.1, Canis_familiaris.ENSCAFP00000006319, Canis_familiaris.ENSCAFP00000010863, Canis_familiaris.ENSCAFP00000016218, Canis_familiaris.ENSCAFP00000062165, Ciona_intestinalis.ENSCINP00000018032, Danio_rerio.ENSDARP00000020867, Danio…
OG0000568: Caenorhabditis_elegans.WBGene00006794.1, Caenorhabditis_elegans.WBGene00302980.1, Canis_familiaris.ENSCAFP00000016692, Canis_familiaris.ENSCAFP00000038111, Canis_familiaris.ENSCAFP00000039175, Canis_familiaris.ENSCAFP00000039744, Canis_familiaris.ENSCAFP00000045290, Canis_familiaris.ENSCAFP00000057097, Canis_familiaris.ENSCAFP00000059814, Canis_familiaris.ENSCAFP00000061155, Canis_fami…
OG0000569: Caenorhabditis_elegans.WBGene00007310.1, Caenorhabditis_elegans.WBGene00007844.1, Caenorhabditis_elegans.WBGene00007845.1, Caenorhabditis_elegans.WBGene00008057.1, Caenorhabditis_elegans.WBGene00008518.1, Caenorhabditis_elegans.WBGene00008675.1, Caenorhabditis_elegans.WBGene00010074.1, Caenorhabditis_elegans.WBGene00010414.1, Caenorhabditis_elegans.WBGene00010415.1, Caenorhabditis_eleg…
OG0000570: Caenorhabditis_elegans.WBGene00008006.1, Canis_familiaris.ENSCAFP00000006019, Canis_familiaris.ENSCAFP00000008184, Canis_familiaris.ENSCAFP00000020298, Canis_familiaris.ENSCAFP00000040977, Canis_familiaris.ENSCAFP00000048217, Canis_familiaris.ENSCAFP00000058838, Ciona_intestinalis.ENSCINP00000007053, Ciona_intestinalis.ENSCINP00000026156, Danio_rerio.ENSDARP00000050139, Danio_rerio.ENS…
OG0000571: Caenorhabditis_elegans.WBGene00008745.1, Caenorhabditis_elegans.WBGene00012830.1, Canis_familiaris.ENSCAFP00000001456, Canis_familiaris.ENSCAFP00000001951, Canis_familiaris.ENSCAFP00000012339, Canis_familiaris.ENSCAFP00000019252, Canis_familiaris.ENSCAFP00000062607, Ciona_intestinalis.ENSCINP00000036303, Danio_rerio.ENSDARP00000060897, Danio_rerio.ENSDARP00000062401, Danio_rerio.ENSDAR…
OG0000572: Caenorhabditis_elegans.WBGene00008924.1, Caenorhabditis_elegans.WBGene00010077.1, Canis_familiaris.ENSCAFP00000044342, Canis_familiaris.ENSCAFP00000047109, Canis_familiaris.ENSCAFP00000053359, Canis_familiaris.ENSCAFP00000060574, Canis_familiaris.ENSCAFP00000066347, Ciona_intestinalis.ENSCINP00000006610, Ciona_intestinalis.ENSCINP00000006612, Danio_rerio.ENSDARP00000008863, Danio_rerio…
OG0000573: Caenorhabditis_elegans.WBGene00013865.1, Caenorhabditis_elegans.WBGene00017340.1, Caenorhabditis_elegans.WBGene00021331.1, Caenorhabditis_elegans.WBGene00022663.1, Caenorhabditis_elegans.WBGene00044608.1, Canis_familiaris.ENSCAFP00000011683, Canis_familiaris.ENSCAFP00000063372, Ciona_intestinalis.ENSCINP00000029026, Ciona_intestinalis.ENSCINP00000032820, Ciona_intestinalis.ENSCINP00000…
OG0000574: Canis_familiaris.ENSCAFP00000017095, Canis_familiaris.ENSCAFP00000030051, Canis_familiaris.ENSCAFP00000031585, Canis_familiaris.ENSCAFP00000039115, Canis_familiaris.ENSCAFP00000052790, Ciona_intestinalis.ENSCINP00000035509, Danio_rerio.ENSDARP00000006495, Danio_rerio.ENSDARP00000052520, Danio_rerio.ENSDARP00000067888, Danio_rerio.ENSDARP00000098057, Danio_rerio.ENSDARP00000104333, Dani…
OG0000575: Canis_familiaris.ENSCAFP00000008666, Canis_familiaris.ENSCAFP00000008776, Canis_familiaris.ENSCAFP00000019100, Canis_familiaris.ENSCAFP00000057870, Danio_rerio.ENSDARP00000056020, Danio_rerio.ENSDARP00000098714, Danio_rerio.ENSDARP00000098986, Danio_rerio.ENSDARP00000100815, Danio_rerio.ENSDARP00000104235, Danio_rerio.ENSDARP00000107000, Danio_rerio.ENSDARP00000115333, Danio_rerio.ENSD…
OG0000576: Canis_familiaris.ENSCAFP00000027066, Canis_familiaris.ENSCAFP00000029675, Canis_familiaris.ENSCAFP00000029954, Canis_familiaris.ENSCAFP00000029955, Canis_familiaris.ENSCAFP00000059750, Ciona_intestinalis.ENSCINP00000015962, Danio_rerio.ENSDARP00000113341, Danio_rerio.ENSDARP00000117010, Danio_rerio.ENSDARP00000120833, Danio_rerio.ENSDARP00000126191, Danio_rerio.ENSDARP00000130220, Dani…
OG0000577: Caenorhabditis_elegans.WBGene00002048.1, Caenorhabditis_elegans.WBGene00021507.1, Caenorhabditis_elegans.WBGene00044348.1, Canis_familiaris.ENSCAFP00000040677, Canis_familiaris.ENSCAFP00000041528, Canis_familiaris.ENSCAFP00000044410, Canis_familiaris.ENSCAFP00000054939, Canis_familiaris.ENSCAFP00000063672, Ciona_intestinalis.ENSCINP00000016351, Danio_rerio.ENSDARP00000052221, Danio_rer…
OG0000578: Caenorhabditis_elegans.WBGene00001182.1, Caenorhabditis_elegans.WBGene00001560.1, Canis_familiaris.ENSCAFP00000017109, Canis_familiaris.ENSCAFP00000048855, Canis_familiaris.ENSCAFP00000051102, Canis_familiaris.ENSCAFP00000056192, Canis_familiaris.ENSCAFP00000066604, Ciona_intestinalis.ENSCINP00000015677, Danio_rerio.ENSDARP00000113238, Danio_rerio.ENSDARP00000115789, Danio_rerio.ENSDAR…
OG0000579: Caenorhabditis_elegans.WBGene00003412.1, Canis_familiaris.ENSCAFP00000062919, Ciona_intestinalis.ENSCINP00000015473, Danio_rerio.ENSDARP00000065499, Danio_rerio.ENSDARP00000148569, Drosophila_melanogaster.FBpp0071545, Drosophila_melanogaster.FBpp0080682, Drosophila_melanogaster.FBpp0084756, Drosophila_melanogaster.FBpp0088845, Drosophila_melanogaster.FBpp0271768, Drosophila_melanogaste…
OG0000580: Caenorhabditis_elegans.WBGene00013869.1, Canis_familiaris.ENSCAFP00000005479, Canis_familiaris.ENSCAFP00000037644, Canis_familiaris.ENSCAFP00000040307, Canis_familiaris.ENSCAFP00000059142, Ciona_intestinalis.ENSCINP00000014369, Ciona_intestinalis.ENSCINP00000014396, Ciona_intestinalis.ENSCINP00000030508, Ciona_intestinalis.ENSCINP00000030660, Danio_rerio.ENSDARP00000019103, Danio_rerio…
OG0000581: Caenorhabditis_elegans.WBGene00001412.1, Canis_familiaris.ENSCAFP00000022735, Canis_familiaris.ENSCAFP00000042451, Ciona_intestinalis.ENSCINP00000031310, Danio_rerio.ENSDARP00000051665, Danio_rerio.ENSDARP00000063550, Danio_rerio.ENSDARP00000154678, Drosophila_melanogaster.FBpp0080672, Gallus_gallus.ENSGALP00000008101, Gallus_gallus.ENSGALP00000053801, Homo_sapiens.ENSP00000263212, Hom…
OG0000582: Caenorhabditis_elegans.WBGene00006803.1, Canis_familiaris.ENSCAFP00000004040, Canis_familiaris.ENSCAFP00000007956, Canis_familiaris.ENSCAFP00000018206, Canis_familiaris.ENSCAFP00000023786, Canis_familiaris.ENSCAFP00000061855, Ciona_intestinalis.ENSCINP00000018184, Danio_rerio.ENSDARP00000040626, Danio_rerio.ENSDARP00000073022, Danio_rerio.ENSDARP00000088494, Danio_rerio.ENSDARP00000113…
OG0000583: Canis_familiaris.ENSCAFP00000015472, Canis_familiaris.ENSCAFP00000016086, Canis_familiaris.ENSCAFP00000025715, Canis_familiaris.ENSCAFP00000027325, Canis_familiaris.ENSCAFP00000038364, Canis_familiaris.ENSCAFP00000042898, Ciona_intestinalis.ENSCINP00000033885, Danio_rerio.ENSDARP00000076869, Danio_rerio.ENSDARP00000110278, Danio_rerio.ENSDARP00000111569, Danio_rerio.ENSDARP00000123244,…
OG0000584: Caenorhabditis_elegans.WBGene00001162.1, Canis_familiaris.ENSCAFP00000005307, Canis_familiaris.ENSCAFP00000019556, Canis_familiaris.ENSCAFP00000041377, Ciona_intestinalis.ENSCINP00000030840, Danio_rerio.ENSDARP00000100111, Danio_rerio.ENSDARP00000109781, Danio_rerio.ENSDARP00000121362, Danio_rerio.ENSDARP00000137549, Drosophila_melanogaster.FBpp0311412, Gallus_gallus.ENSGALP00000004806…
OG0000585: Caenorhabditis_elegans.WBGene00001335.1, Caenorhabditis_elegans.WBGene00017929.1, Canis_familiaris.ENSCAFP00000015065, Canis_familiaris.ENSCAFP00000043147, Canis_familiaris.ENSCAFP00000057555, Canis_familiaris.ENSCAFP00000060500, Ciona_intestinalis.ENSCINP00000008327, Ciona_intestinalis.ENSCINP00000010846, Danio_rerio.ENSDARP00000018632, Danio_rerio.ENSDARP00000051402, Danio_rerio.ENSD…
OG0000586: Caenorhabditis_elegans.WBGene00000240.1, Caenorhabditis_elegans.WBGene00000296.1, Caenorhabditis_elegans.WBGene00006600.1, Canis_familiaris.ENSCAFP00000000683, Canis_familiaris.ENSCAFP00000010860, Canis_familiaris.ENSCAFP00000014845, Canis_familiaris.ENSCAFP00000043863, Ciona_intestinalis.ENSCINP00000007100, Ciona_intestinalis.ENSCINP00000013411, Ciona_intestinalis.ENSCINP00000014787, …
OG0000587: Caenorhabditis_elegans.WBGene00001626.1, Caenorhabditis_elegans.WBGene00001640.1, Caenorhabditis_elegans.WBGene00001641.1, Caenorhabditis_elegans.WBGene00001642.1, Caenorhabditis_elegans.WBGene00001643.1, Caenorhabditis_elegans.WBGene00001644.1, Canis_familiaris.ENSCAFP00000014019, Canis_familiaris.ENSCAFP00000014233, Canis_familiaris.ENSCAFP00000017609, Canis_familiaris.ENSCAFP0000002…
OG0000588: Caenorhabditis_elegans.WBGene00002783.1, Caenorhabditis_elegans.WBGene00016162.1, Canis_familiaris.ENSCAFP00000003214, Canis_familiaris.ENSCAFP00000013655, Canis_familiaris.ENSCAFP00000028224, Canis_familiaris.ENSCAFP00000043078, Ciona_intestinalis.ENSCINP00000011026, Ciona_intestinalis.ENSCINP00000029790, Danio_rerio.ENSDARP00000012411, Danio_rerio.ENSDARP00000024846, Danio_rerio.ENSD…
OG0000589: Caenorhabditis_elegans.WBGene00004336.1, Canis_familiaris.ENSCAFP00000022196, Canis_familiaris.ENSCAFP00000039140, Canis_familiaris.ENSCAFP00000044127, Canis_familiaris.ENSCAFP00000044604, Ciona_intestinalis.ENSCINP00000011832, Danio_rerio.ENSDARP00000060202, Danio_rerio.ENSDARP00000071046, Danio_rerio.ENSDARP00000073887, Danio_rerio.ENSDARP00000075271, Danio_rerio.ENSDARP00000076404, …
OG0000590: Caenorhabditis_elegans.WBGene00004888.1, Caenorhabditis_elegans.WBGene00007294.1, Canis_familiaris.ENSCAFP00000007040, Canis_familiaris.ENSCAFP00000049214, Canis_familiaris.ENSCAFP00000052182, Canis_familiaris.ENSCAFP00000059820, Canis_familiaris.ENSCAFP00000066119, Ciona_intestinalis.ENSCINP00000032913, Danio_rerio.ENSDARP00000035513, Danio_rerio.ENSDARP00000052255, Danio_rerio.ENSDAR…
OG0000591: Caenorhabditis_elegans.WBGene00006762.1, Canis_familiaris.ENSCAFP00000006413, Canis_familiaris.ENSCAFP00000010512, Canis_familiaris.ENSCAFP00000039685, Canis_familiaris.ENSCAFP00000048762, Canis_familiaris.ENSCAFP00000054017, Ciona_intestinalis.ENSCINP00000004013, Ciona_intestinalis.ENSCINP00000004386, Ciona_intestinalis.ENSCINP00000008474, Ciona_intestinalis.ENSCINP00000028245, Danio_…
OG0000592: Caenorhabditis_elegans.WBGene00006773.1, Canis_familiaris.ENSCAFP00000002118, Canis_familiaris.ENSCAFP00000002238, Canis_familiaris.ENSCAFP00000028496, Canis_familiaris.ENSCAFP00000028500, Canis_familiaris.ENSCAFP00000038992, Ciona_intestinalis.ENSCINP00000017742, Ciona_intestinalis.ENSCINP00000017756, Danio_rerio.ENSDARP00000045678, Danio_rerio.ENSDARP00000109120, Danio_rerio.ENSDARP0…
OG0000593: Caenorhabditis_elegans.WBGene00008370.1, Caenorhabditis_elegans.WBGene00015241.1, Caenorhabditis_elegans.WBGene00015484.1, Canis_familiaris.ENSCAFP00000001273, Canis_familiaris.ENSCAFP00000001277, Canis_familiaris.ENSCAFP00000001995, Canis_familiaris.ENSCAFP00000014031, Canis_familiaris.ENSCAFP00000038892, Ciona_intestinalis.ENSCINP00000032549, Danio_rerio.ENSDARP00000100462, Danio_rer…
OG0000594: Caenorhabditis_elegans.WBGene00010664.1, Canis_familiaris.ENSCAFP00000017015, Canis_familiaris.ENSCAFP00000050998, Canis_familiaris.ENSCAFP00000056979, Canis_familiaris.ENSCAFP00000058914, Ciona_intestinalis.ENSCINP00000017293, Ciona_intestinalis.ENSCINP00000031597, Danio_rerio.ENSDARP00000007792, Danio_rerio.ENSDARP00000026512, Danio_rerio.ENSDARP00000027911, Danio_rerio.ENSDARP000000…
OG0000595: Caenorhabditis_elegans.WBGene00010878.1, Caenorhabditis_elegans.WBGene00011859.1, Canis_familiaris.ENSCAFP00000002953, Canis_familiaris.ENSCAFP00000005903, Canis_familiaris.ENSCAFP00000020773, Canis_familiaris.ENSCAFP00000037261, Canis_familiaris.ENSCAFP00000047103, Canis_familiaris.ENSCAFP00000048293, Canis_familiaris.ENSCAFP00000051595, Canis_familiaris.ENSCAFP00000065019, Ciona_inte…
OG0000596: Caenorhabditis_elegans.WBGene00011064.1, Canis_familiaris.ENSCAFP00000036839, Canis_familiaris.ENSCAFP00000046813, Canis_familiaris.ENSCAFP00000049196, Ciona_intestinalis.ENSCINP00000000763, Ciona_intestinalis.ENSCINP00000032396, Danio_rerio.ENSDARP00000022310, Danio_rerio.ENSDARP00000111218, Danio_rerio.ENSDARP00000125624, Danio_rerio.ENSDARP00000127361, Danio_rerio.ENSDARP00000132648…
OG0000597: Caenorhabditis_elegans.WBGene00013531.1, Canis_familiaris.ENSCAFP00000003692, Canis_familiaris.ENSCAFP00000006920, Canis_familiaris.ENSCAFP00000021617, Canis_familiaris.ENSCAFP00000023397, Canis_familiaris.ENSCAFP00000054107, Ciona_intestinalis.ENSCINP00000000925, Ciona_intestinalis.ENSCINP00000012097, Danio_rerio.ENSDARP00000021474, Danio_rerio.ENSDARP00000093602, Danio_rerio.ENSDARP0…
OG0000598: Caenorhabditis_elegans.WBGene00022388.1, Canis_familiaris.ENSCAFP00000026118, Canis_familiaris.ENSCAFP00000030018, Canis_familiaris.ENSCAFP00000041865, Canis_familiaris.ENSCAFP00000049626, Canis_familiaris.ENSCAFP00000057526, Canis_familiaris.ENSCAFP00000058635, Ciona_intestinalis.ENSCINP00000010046, Ciona_intestinalis.ENSCINP00000026042, Ciona_intestinalis.ENSCINP00000034518, Danio_re…
OG0000599: Canis_familiaris.ENSCAFP00000007909, Canis_familiaris.ENSCAFP00000021310, Canis_familiaris.ENSCAFP00000028091, Canis_familiaris.ENSCAFP00000037263, Canis_familiaris.ENSCAFP00000038145, Canis_familiaris.ENSCAFP00000066793, Danio_rerio.ENSDARP00000027451, Danio_rerio.ENSDARP00000097720, Danio_rerio.ENSDARP00000104112, Danio_rerio.ENSDARP00000113605, Danio_rerio.ENSDARP00000139445, Danio_…
OG0000600: Canis_familiaris.ENSCAFP00000004425, Canis_familiaris.ENSCAFP00000006862, Canis_familiaris.ENSCAFP00000014918, Canis_familiaris.ENSCAFP00000019655, Canis_familiaris.ENSCAFP00000056706, Ciona_intestinalis.ENSCINP00000014252, Ciona_intestinalis.ENSCINP00000033873, Danio_rerio.ENSDARP00000072078, Danio_rerio.ENSDARP00000121285, Danio_rerio.ENSDARP00000128656, Danio_rerio.ENSDARP0000013318…
OG0000601: Canis_familiaris.ENSCAFP00000034280, Canis_familiaris.ENSCAFP00000036242, Canis_familiaris.ENSCAFP00000039535, Canis_familiaris.ENSCAFP00000055306, Canis_familiaris.ENSCAFP00000057785, Canis_familiaris.ENSCAFP00000058539, Canis_familiaris.ENSCAFP00000060996, Canis_familiaris.ENSCAFP00000061707, Danio_rerio.ENSDARP00000112312, Danio_rerio.ENSDARP00000128463, Danio_rerio.ENSDARP000001298…
OG0000602: Canis_familiaris.ENSCAFP00000001041, Canis_familiaris.ENSCAFP00000009830, Canis_familiaris.ENSCAFP00000019697, Canis_familiaris.ENSCAFP00000042142, Canis_familiaris.ENSCAFP00000042853, Danio_rerio.ENSDARP00000067058, Danio_rerio.ENSDARP00000084834, Danio_rerio.ENSDARP00000104039, Danio_rerio.ENSDARP00000115087, Danio_rerio.ENSDARP00000118244, Danio_rerio.ENSDARP00000133247, Danio_rerio…
OG0000603: Canis_familiaris.ENSCAFP00000043216, Canis_familiaris.ENSCAFP00000054529, Danio_rerio.ENSDARP00000078672, Danio_rerio.ENSDARP00000082066, Danio_rerio.ENSDARP00000128744, Danio_rerio.ENSDARP00000139722, Danio_rerio.ENSDARP00000147802, Gallus_gallus.ENSGALP00000007617, Gallus_gallus.ENSGALP00000050560, Homo_sapiens.ENSP00000326671, Homo_sapiens.ENSP00000378951, Mnemiopsis_leidyi.ML00574a…
OG0000604: Canis_familiaris.ENSCAFP00000008796, Canis_familiaris.ENSCAFP00000010650, Canis_familiaris.ENSCAFP00000014332, Canis_familiaris.ENSCAFP00000024874, Canis_familiaris.ENSCAFP00000045767, Canis_familiaris.ENSCAFP00000053732, Ciona_intestinalis.ENSCINP00000033019, Danio_rerio.ENSDARP00000054875, Danio_rerio.ENSDARP00000091299, Danio_rerio.ENSDARP00000099178, Danio_rerio.ENSDARP00000108280,…
OG0000605: Canis_familiaris.ENSCAFP00000020034, Homo_sapiens.ENSP00000235349, Homo_sapiens.ENSP00000328915, Homo_sapiens.ENSP00000347211, Homo_sapiens.ENSP00000349931, Homo_sapiens.ENSP00000350358, Homo_sapiens.ENSP00000365322, Homo_sapiens.ENSP00000365360, Homo_sapiens.ENSP00000381728, Homo_sapiens.ENSP00000393136, Homo_sapiens.ENSP00000473584, Homo_sapiens.ENSP00000478309, Homo_sapiens.ENSP0000…
OG0000606: Canis_familiaris.ENSCAFP00000010457, Ciona_intestinalis.ENSCINP00000002828, Ciona_intestinalis.ENSCINP00000020004, Danio_rerio.ENSDARP00000057094, Danio_rerio.ENSDARP00000063707, Danio_rerio.ENSDARP00000069446, Danio_rerio.ENSDARP00000075047, Danio_rerio.ENSDARP00000106110, Danio_rerio.ENSDARP00000108095, Danio_rerio.ENSDARP00000113529, Danio_rerio.ENSDARP00000115233, Danio_rerio.ENSDA…
OG0000607: Homo_sapiens.ENSP00000243643, Homo_sapiens.ENSP00000301093, Homo_sapiens.ENSP00000322427, Homo_sapiens.ENSP00000324441, Homo_sapiens.ENSP00000327538, Homo_sapiens.ENSP00000350295, Homo_sapiens.ENSP00000352846, Homo_sapiens.ENSP00000353652, Homo_sapiens.ENSP00000373274, Homo_sapiens.ENSP00000375656, Homo_sapiens.ENSP00000379684, Homo_sapiens.ENSP00000379689, Homo_sapiens.ENSP00000388311…
OG0000608: Mus_musculus.ENSMUSP00000111158, Mus_musculus.ENSMUSP00000136231, Mus_musculus.ENSMUSP00000136356, Mus_musculus.ENSMUSP00000136451, Mus_musculus.ENSMUSP00000136629, Mus_musculus.ENSMUSP00000136636, Mus_musculus.ENSMUSP00000137876, Mus_musculus.ENSMUSP00000138020, Mus_musculus.ENSMUSP00000138074, Mus_musculus.ENSMUSP00000139409, Mus_musculus.ENSMUSP00000139421, Mus_musculus.ENSMUSP00000…
OG0000609: Caenorhabditis_elegans.WBGene00001632.1, Caenorhabditis_elegans.WBGene00001635.1, Canis_familiaris.ENSCAFP00000009881, Canis_familiaris.ENSCAFP00000011549, Canis_familiaris.ENSCAFP00000011601, Canis_familiaris.ENSCAFP00000048943, Canis_familiaris.ENSCAFP00000051694, Ciona_intestinalis.ENSCINP00000004844, Ciona_intestinalis.ENSCINP00000009444, Ciona_intestinalis.ENSCINP00000010686, Dani…
OG0000610: Caenorhabditis_elegans.WBGene00001538.1, Caenorhabditis_elegans.WBGene00020131.1, Canis_familiaris.ENSCAFP00000025806, Canis_familiaris.ENSCAFP00000027839, Canis_familiaris.ENSCAFP00000052054, Ciona_intestinalis.ENSCINP00000002159, Ciona_intestinalis.ENSCINP00000014922, Ciona_intestinalis.ENSCINP00000017724, Ciona_intestinalis.ENSCINP00000034873, Ciona_intestinalis.ENSCINP00000035236, …
OG0000611: Canis_familiaris.ENSCAFP00000007834, Canis_familiaris.ENSCAFP00000024862, Canis_familiaris.ENSCAFP00000026657, Canis_familiaris.ENSCAFP00000060510, Ciona_intestinalis.ENSCINP00000007479, Danio_rerio.ENSDARP00000109090, Danio_rerio.ENSDARP00000113061, Danio_rerio.ENSDARP00000132183, Danio_rerio.ENSDARP00000143153, Danio_rerio.ENSDARP00000149064, Danio_rerio.ENSDARP00000156313, Drosophil…
OG0000612: Canis_familiaris.ENSCAFP00000008757, Canis_familiaris.ENSCAFP00000011226, Canis_familiaris.ENSCAFP00000028757, Danio_rerio.ENSDARP00000094013, Danio_rerio.ENSDARP00000131812, Danio_rerio.ENSDARP00000135176, Danio_rerio.ENSDARP00000145738, Danio_rerio.ENSDARP00000150495, Danio_rerio.ENSDARP00000154237, Danio_rerio.ENSDARP00000154789, Danio_rerio.ENSDARP00000155830, Gallus_gallus.ENSGALP…
OG0000613: Caenorhabditis_elegans.WBGene00006467.1, Canis_familiaris.ENSCAFP00000021285, Canis_familiaris.ENSCAFP00000024081, Canis_familiaris.ENSCAFP00000044132, Canis_familiaris.ENSCAFP00000051915, Ciona_intestinalis.ENSCINP00000005846, Danio_rerio.ENSDARP00000010721, Danio_rerio.ENSDARP00000022809, Danio_rerio.ENSDARP00000045069, Danio_rerio.ENSDARP00000076336, Danio_rerio.ENSDARP00000123304, …
OG0000614: Canis_familiaris.ENSCAFP00000007191, Canis_familiaris.ENSCAFP00000009609, Canis_familiaris.ENSCAFP00000043805, Canis_familiaris.ENSCAFP00000052315, Ciona_intestinalis.ENSCINP00000004979, Ciona_intestinalis.ENSCINP00000021089, Ciona_intestinalis.ENSCINP00000025934, Ciona_intestinalis.ENSCINP00000030863, Ciona_intestinalis.ENSCINP00000034536, Danio_rerio.ENSDARP00000064213, Danio_rerio.E…
OG0000615: Caenorhabditis_elegans.WBGene00013766.1, Canis_familiaris.ENSCAFP00000022750, Canis_familiaris.ENSCAFP00000030540, Canis_familiaris.ENSCAFP00000049636, Canis_familiaris.ENSCAFP00000062212, Ciona_intestinalis.ENSCINP00000003644, Ciona_intestinalis.ENSCINP00000015404, Danio_rerio.ENSDARP00000010384, Danio_rerio.ENSDARP00000086597, Danio_rerio.ENSDARP00000106043, Danio_rerio.ENSDARP000001…
OG0000616: Caenorhabditis_elegans.WBGene00006526.1, Canis_familiaris.ENSCAFP00000009581, Canis_familiaris.ENSCAFP00000028255, Canis_familiaris.ENSCAFP00000035274, Canis_familiaris.ENSCAFP00000066106, Ciona_intestinalis.ENSCINP00000010344, Danio_rerio.ENSDARP00000048224, Danio_rerio.ENSDARP00000091701, Danio_rerio.ENSDARP00000094899, Danio_rerio.ENSDARP00000115797, Danio_rerio.ENSDARP00000129576, …
OG0000617: Caenorhabditis_elegans.WBGene00017071.1, Caenorhabditis_elegans.WBGene00019895.1, Canis_familiaris.ENSCAFP00000005733, Canis_familiaris.ENSCAFP00000005737, Canis_familiaris.ENSCAFP00000021304, Ciona_intestinalis.ENSCINP00000008112, Ciona_intestinalis.ENSCINP00000009950, Ciona_intestinalis.ENSCINP00000016092, Danio_rerio.ENSDARP00000101564, Danio_rerio.ENSDARP00000112093, Danio_rerio.EN…
OG0000618: Caenorhabditis_elegans.WBGene00003228.1, Caenorhabditis_elegans.WBGene00004078.1, Caenorhabditis_elegans.WBGene00007961.1, Caenorhabditis_elegans.WBGene00009532.1, Caenorhabditis_elegans.WBGene00009537.1, Caenorhabditis_elegans.WBGene00009539.1, Caenorhabditis_elegans.WBGene00013319.1, Caenorhabditis_elegans.WBGene00013370.1, Caenorhabditis_elegans.WBGene00013794.1, Caenorhabditis_eleg…
OG0000619: Caenorhabditis_elegans.WBGene00004445.1, Canis_familiaris.ENSCAFP00000036275, Canis_familiaris.ENSCAFP00000036459, Canis_familiaris.ENSCAFP00000037669, Canis_familiaris.ENSCAFP00000038384, Canis_familiaris.ENSCAFP00000038851, Canis_familiaris.ENSCAFP00000038952, Canis_familiaris.ENSCAFP00000039628, Canis_familiaris.ENSCAFP00000041064, Canis_familiaris.ENSCAFP00000041098, Canis_familiar…
OG0000620: Caenorhabditis_elegans.WBGene00006541.1, Canis_familiaris.ENSCAFP00000000263, Canis_familiaris.ENSCAFP00000029281, Canis_familiaris.ENSCAFP00000041263, Ciona_intestinalis.ENSCINP00000005555, Ciona_intestinalis.ENSCINP00000006002, Ciona_intestinalis.ENSCINP00000006004, Ciona_intestinalis.ENSCINP00000009126, Ciona_intestinalis.ENSCINP00000013731, Ciona_intestinalis.ENSCINP00000023453, Ci…
OG0000621: Caenorhabditis_elegans.WBGene00007516.1, Caenorhabditis_elegans.WBGene00007517.1, Caenorhabditis_elegans.WBGene00022377.1, Canis_familiaris.ENSCAFP00000016889, Canis_familiaris.ENSCAFP00000017566, Canis_familiaris.ENSCAFP00000023828, Canis_familiaris.ENSCAFP00000034092, Canis_familiaris.ENSCAFP00000038899, Ciona_intestinalis.ENSCINP00000002066, Ciona_intestinalis.ENSCINP00000003399, Ci…
OG0000622: Caenorhabditis_elegans.WBGene00008268.1, Caenorhabditis_elegans.WBGene00008937.1, Caenorhabditis_elegans.WBGene00009603.1, Caenorhabditis_elegans.WBGene00010929.1, Caenorhabditis_elegans.WBGene00010950.1, Caenorhabditis_elegans.WBGene00011816.1, Caenorhabditis_elegans.WBGene00012181.1, Caenorhabditis_elegans.WBGene00012242.1, Caenorhabditis_elegans.WBGene00012770.1, Caenorhabditis_eleg…
OG0000623: Caenorhabditis_elegans.WBGene00009672.1, Canis_familiaris.ENSCAFP00000012019, Canis_familiaris.ENSCAFP00000034617, Ciona_intestinalis.ENSCINP00000010243, Danio_rerio.ENSDARP00000084529, Danio_rerio.ENSDARP00000110163, Danio_rerio.ENSDARP00000114980, Drosophila_melanogaster.FBpp0081148, Gallus_gallus.ENSGALP00000026950, Gallus_gallus.ENSGALP00000058092, Gallus_gallus.ENSGALP00000059703,…
OG0000624: Caenorhabditis_elegans.WBGene00012914.1, Caenorhabditis_elegans.WBGene00018755.1, Canis_familiaris.ENSCAFP00000020579, Canis_familiaris.ENSCAFP00000029650, Canis_familiaris.ENSCAFP00000030301, Ciona_intestinalis.ENSCINP00000019492, Ciona_intestinalis.ENSCINP00000028577, Ciona_intestinalis.ENSCINP00000030593, Danio_rerio.ENSDARP00000013052, Danio_rerio.ENSDARP00000017189, Danio_rerio.EN…
OG0000625: Caenorhabditis_elegans.WBGene00013020.1, Caenorhabditis_elegans.WBGene00014213.1, Canis_familiaris.ENSCAFP00000001608, Canis_familiaris.ENSCAFP00000012630, Canis_familiaris.ENSCAFP00000049539, Canis_familiaris.ENSCAFP00000063580, Canis_familiaris.ENSCAFP00000065553, Ciona_intestinalis.ENSCINP00000033236, Danio_rerio.ENSDARP00000007759, Danio_rerio.ENSDARP00000012950, Danio_rerio.ENSDAR…
OG0000626: Caenorhabditis_elegans.WBGene00020114.1, Canis_familiaris.ENSCAFP00000039922, Canis_familiaris.ENSCAFP00000051217, Canis_familiaris.ENSCAFP00000051833, Canis_familiaris.ENSCAFP00000058184, Ciona_intestinalis.ENSCINP00000015277, Danio_rerio.ENSDARP00000013442, Danio_rerio.ENSDARP00000024572, Danio_rerio.ENSDARP00000030741, Danio_rerio.ENSDARP00000119605, Danio_rerio.ENSDARP00000122498, …
OG0000627: Canis_familiaris.ENSCAFP00000020424, Canis_familiaris.ENSCAFP00000020995, Canis_familiaris.ENSCAFP00000024620, Canis_familiaris.ENSCAFP00000042710, Canis_familiaris.ENSCAFP00000044237, Ciona_intestinalis.ENSCINP00000005564, Ciona_intestinalis.ENSCINP00000005664, Ciona_intestinalis.ENSCINP00000005677, Ciona_intestinalis.ENSCINP00000033752, Danio_rerio.ENSDARP00000090275, Danio_rerio.ENS…
OG0000628: Canis_familiaris.ENSCAFP00000030981, Canis_familiaris.ENSCAFP00000031356, Canis_familiaris.ENSCAFP00000035820, Canis_familiaris.ENSCAFP00000042127, Canis_familiaris.ENSCAFP00000042968, Ciona_intestinalis.ENSCINP00000036031, Danio_rerio.ENSDARP00000076688, Gallus_gallus.ENSGALP00000028027, Homo_sapiens.ENSP00000329522, Homo_sapiens.ENSP00000329565, Homo_sapiens.ENSP00000366390, Homo_sap…
OG0000629: Canis_familiaris.ENSCAFP00000000386, Ciona_intestinalis.ENSCINP00000003777, Ciona_intestinalis.ENSCINP00000019979, Ciona_intestinalis.ENSCINP00000021087, Danio_rerio.ENSDARP00000062535, Danio_rerio.ENSDARP00000098458, Danio_rerio.ENSDARP00000109003, Danio_rerio.ENSDARP00000115896, Danio_rerio.ENSDARP00000140711, Danio_rerio.ENSDARP00000141664, Gallus_gallus.ENSGALP00000019231, Gallus_g…
OG0000630: Drosophila_melanogaster.FBpp0070002, Drosophila_melanogaster.FBpp0070028, Drosophila_melanogaster.FBpp0070069, Drosophila_melanogaster.FBpp0070381, Drosophila_melanogaster.FBpp0071134, Drosophila_melanogaster.FBpp0071396, Drosophila_melanogaster.FBpp0071929, Drosophila_melanogaster.FBpp0071930, Drosophila_melanogaster.FBpp0071932, Drosophila_melanogaster.FBpp0072847, Drosophila_melanog…
OG0000631: Monodelphis_domestica.ENSMODP00000000996, Monodelphis_domestica.ENSMODP00000002596, Monodelphis_domestica.ENSMODP00000003378, Monodelphis_domestica.ENSMODP00000009670, Monodelphis_domestica.ENSMODP00000010384, Monodelphis_domestica.ENSMODP00000019239, Monodelphis_domestica.ENSMODP00000026367, Monodelphis_domestica.ENSMODP00000038684, Monodelphis_domestica.ENSMODP00000038902, Monodelphi…
OG0000632: Mus_musculus.ENSMUSP00000069647, Mus_musculus.ENSMUSP00000072296, Mus_musculus.ENSMUSP00000072566, Mus_musculus.ENSMUSP00000074476, Mus_musculus.ENSMUSP00000074613, Mus_musculus.ENSMUSP00000083463, Mus_musculus.ENSMUSP00000083477, Mus_musculus.ENSMUSP00000090148, Mus_musculus.ENSMUSP00000092459, Mus_musculus.ENSMUSP00000092462, Mus_musculus.ENSMUSP00000094994, Mus_musculus.ENSMUSP00000…
OG0000633: Caenorhabditis_elegans.WBGene00004905.1, Canis_familiaris.ENSCAFP00000014498, Canis_familiaris.ENSCAFP00000026902, Canis_familiaris.ENSCAFP00000043075, Canis_familiaris.ENSCAFP00000059161, Ciona_intestinalis.ENSCINP00000001606, Ciona_intestinalis.ENSCINP00000011353, Ciona_intestinalis.ENSCINP00000012374, Ciona_intestinalis.ENSCINP00000012410, Ciona_intestinalis.ENSCINP00000014199, Cion…
OG0000634: Caenorhabditis_elegans.WBGene00018756.1, Caenorhabditis_elegans.WBGene00020895.1, Canis_familiaris.ENSCAFP00000029206, Canis_familiaris.ENSCAFP00000055854, Canis_familiaris.ENSCAFP00000061070, Ciona_intestinalis.ENSCINP00000033982, Danio_rerio.ENSDARP00000026878, Danio_rerio.ENSDARP00000048497, Danio_rerio.ENSDARP00000078333, Danio_rerio.ENSDARP00000092978, Danio_rerio.ENSDARP000001228…
OG0000635: Caenorhabditis_elegans.WBGene00004310.1, Caenorhabditis_elegans.WBGene00004311.1, Canis_familiaris.ENSCAFP00000011185, Canis_familiaris.ENSCAFP00000012345, Canis_familiaris.ENSCAFP00000046023, Canis_familiaris.ENSCAFP00000047411, Ciona_intestinalis.ENSCINP00000034360, Ciona_intestinalis.ENSCINP00000036572, Danio_rerio.ENSDARP00000014099, Danio_rerio.ENSDARP00000052655, Danio_rerio.ENSD…
OG0000636: Caenorhabditis_elegans.WBGene00008684.1, Canis_familiaris.ENSCAFP00000010769, Canis_familiaris.ENSCAFP00000012421, Canis_familiaris.ENSCAFP00000038996, Canis_familiaris.ENSCAFP00000050579, Ciona_intestinalis.ENSCINP00000009676, Ciona_intestinalis.ENSCINP00000030672, Danio_rerio.ENSDARP00000001039, Danio_rerio.ENSDARP00000080646, Danio_rerio.ENSDARP00000092355, Danio_rerio.ENSDARP000000…
OG0000637: Caenorhabditis_elegans.WBGene00015841.1, Caenorhabditis_elegans.WBGene00017968.1, Caenorhabditis_elegans.WBGene00022743.1, Canis_familiaris.ENSCAFP00000004788, Canis_familiaris.ENSCAFP00000025737, Canis_familiaris.ENSCAFP00000025760, Canis_familiaris.ENSCAFP00000053983, Ciona_intestinalis.ENSCINP00000002308, Ciona_intestinalis.ENSCINP00000002440, Ciona_intestinalis.ENSCINP00000005577, …
OG0000638: Caenorhabditis_elegans.WBGene00020287.1, Canis_familiaris.ENSCAFP00000011661, Canis_familiaris.ENSCAFP00000019298, Canis_familiaris.ENSCAFP00000021782, Canis_familiaris.ENSCAFP00000041598, Canis_familiaris.ENSCAFP00000044713, Ciona_intestinalis.ENSCINP00000002250, Ciona_intestinalis.ENSCINP00000012930, Danio_rerio.ENSDARP00000045244, Danio_rerio.ENSDARP00000089186, Danio_rerio.ENSDARP0…
OG0000639: Caenorhabditis_elegans.WBGene00003040.1, Canis_familiaris.ENSCAFP00000009124, Canis_familiaris.ENSCAFP00000024244, Canis_familiaris.ENSCAFP00000024919, Canis_familiaris.ENSCAFP00000036806, Ciona_intestinalis.ENSCINP00000025830, Ciona_intestinalis.ENSCINP00000025950, Ciona_intestinalis.ENSCINP00000033116, Danio_rerio.ENSDARP00000002944, Danio_rerio.ENSDARP00000052914, Danio_rerio.ENSDAR…
OG0000640: Caenorhabditis_elegans.WBGene00000990.1, Caenorhabditis_elegans.WBGene00002891.1, Caenorhabditis_elegans.WBGene00006435.1, Caenorhabditis_elegans.WBGene00007363.1, Caenorhabditis_elegans.WBGene00007364.1, Caenorhabditis_elegans.WBGene00008678.1, Canis_familiaris.ENSCAFP00000010002, Canis_familiaris.ENSCAFP00000029582, Ciona_intestinalis.ENSCINP00000008042, Ciona_intestinalis.ENSCINP000…
OG0000641: Caenorhabditis_elegans.WBGene00001031.1, Canis_familiaris.ENSCAFP00000008323, Canis_familiaris.ENSCAFP00000023983, Canis_familiaris.ENSCAFP00000030189, Canis_familiaris.ENSCAFP00000034034, Ciona_intestinalis.ENSCINP00000002844, Ciona_intestinalis.ENSCINP00000012873, Danio_rerio.ENSDARP00000056895, Danio_rerio.ENSDARP00000114599, Danio_rerio.ENSDARP00000115536, Danio_rerio.ENSDARP000001…
OG0000642: Caenorhabditis_elegans.WBGene00003104.1, Caenorhabditis_elegans.WBGene00008993.1, Caenorhabditis_elegans.WBGene00012917.1, Canis_familiaris.ENSCAFP00000001124, Canis_familiaris.ENSCAFP00000015629, Canis_familiaris.ENSCAFP00000023739, Canis_familiaris.ENSCAFP00000029073, Ciona_intestinalis.ENSCINP00000007252, Danio_rerio.ENSDARP00000050854, Danio_rerio.ENSDARP00000068420, Danio_rerio.EN…
OG0000643: Caenorhabditis_elegans.WBGene00004068.1, Caenorhabditis_elegans.WBGene00006862.1, Canis_familiaris.ENSCAFP00000010645, Canis_familiaris.ENSCAFP00000028705, Canis_familiaris.ENSCAFP00000030562, Canis_familiaris.ENSCAFP00000039623, Canis_familiaris.ENSCAFP00000060578, Canis_familiaris.ENSCAFP00000065505, Ciona_intestinalis.ENSCINP00000015615, Danio_rerio.ENSDARP00000027776, Danio_rerio.E…
OG0000644: Caenorhabditis_elegans.WBGene00006407.1, Canis_familiaris.ENSCAFP00000003094, Canis_familiaris.ENSCAFP00000004781, Canis_familiaris.ENSCAFP00000027932, Canis_familiaris.ENSCAFP00000039473, Ciona_intestinalis.ENSCINP00000025759, Danio_rerio.ENSDARP00000014011, Danio_rerio.ENSDARP00000061576, Danio_rerio.ENSDARP00000073643, Danio_rerio.ENSDARP00000096545, Danio_rerio.ENSDARP00000110234, …
OG0000645: Caenorhabditis_elegans.WBGene00006438.1, Canis_familiaris.ENSCAFP00000006867, Canis_familiaris.ENSCAFP00000017947, Canis_familiaris.ENSCAFP00000048886, Canis_familiaris.ENSCAFP00000052888, Canis_familiaris.ENSCAFP00000061476, Ciona_intestinalis.ENSCINP00000004270, Ciona_intestinalis.ENSCINP00000008090, Ciona_intestinalis.ENSCINP00000028190, Ciona_intestinalis.ENSCINP00000032388, Danio_…
OG0000646: Caenorhabditis_elegans.WBGene00006795.1, Canis_familiaris.ENSCAFP00000012720, Canis_familiaris.ENSCAFP00000053918, Canis_familiaris.ENSCAFP00000054273, Canis_familiaris.ENSCAFP00000055937, Canis_familiaris.ENSCAFP00000060226, Ciona_intestinalis.ENSCINP00000000396, Danio_rerio.ENSDARP00000026858, Danio_rerio.ENSDARP00000102463, Danio_rerio.ENSDARP00000121708, Danio_rerio.ENSDARP00000138…
OG0000647: Caenorhabditis_elegans.WBGene00008290.1, Caenorhabditis_elegans.WBGene00008491.1, Caenorhabditis_elegans.WBGene00009032.1, Caenorhabditis_elegans.WBGene00010167.1, Caenorhabditis_elegans.WBGene00010694.1, Caenorhabditis_elegans.WBGene00010716.1, Caenorhabditis_elegans.WBGene00011779.1, Caenorhabditis_elegans.WBGene00015982.1, Caenorhabditis_elegans.WBGene00017723.1, Canis_familiaris.EN…
OG0000648: Caenorhabditis_elegans.WBGene00010307.1, Caenorhabditis_elegans.WBGene00010421.1, Caenorhabditis_elegans.WBGene00012629.1, Caenorhabditis_elegans.WBGene00012804.1, Caenorhabditis_elegans.WBGene00016628.1, Caenorhabditis_elegans.WBGene00020837.1, Canis_familiaris.ENSCAFP00000006304, Canis_familiaris.ENSCAFP00000026406, Canis_familiaris.ENSCAFP00000026425, Ciona_intestinalis.ENSCINP00000…
OG0000649: Caenorhabditis_elegans.WBGene00016173.1, Caenorhabditis_elegans.WBGene00017344.1, Canis_familiaris.ENSCAFP00000017981, Canis_familiaris.ENSCAFP00000018272, Canis_familiaris.ENSCAFP00000024800, Canis_familiaris.ENSCAFP00000037070, Canis_familiaris.ENSCAFP00000039430, Canis_familiaris.ENSCAFP00000041599, Canis_familiaris.ENSCAFP00000043984, Canis_familiaris.ENSCAFP00000045580, Canis_fami…
OG0000650: Caenorhabditis_elegans.WBGene00019295.1, Caenorhabditis_elegans.WBGene00022456.1, Canis_familiaris.ENSCAFP00000017025, Canis_familiaris.ENSCAFP00000030836, Canis_familiaris.ENSCAFP00000051134, Canis_familiaris.ENSCAFP00000060839, Ciona_intestinalis.ENSCINP00000024557, Danio_rerio.ENSDARP00000041401, Danio_rerio.ENSDARP00000072349, Danio_rerio.ENSDARP00000080101, Danio_rerio.ENSDARP0000…
OG0000651: Caenorhabditis_elegans.WBGene00019424.1, Canis_familiaris.ENSCAFP00000003141, Canis_familiaris.ENSCAFP00000047476, Canis_familiaris.ENSCAFP00000051007, Canis_familiaris.ENSCAFP00000055095, Canis_familiaris.ENSCAFP00000059589, Ciona_intestinalis.ENSCINP00000007665, Danio_rerio.ENSDARP00000028710, Danio_rerio.ENSDARP00000123798, Danio_rerio.ENSDARP00000140065, Danio_rerio.ENSDARP00000143…
OG0000652: Canis_familiaris.ENSCAFP00000006905, Canis_familiaris.ENSCAFP00000006945, Canis_familiaris.ENSCAFP00000015207, Canis_familiaris.ENSCAFP00000017680, Canis_familiaris.ENSCAFP00000018712, Ciona_intestinalis.ENSCINP00000011523, Ciona_intestinalis.ENSCINP00000024697, Danio_rerio.ENSDARP00000062939, Danio_rerio.ENSDARP00000078889, Danio_rerio.ENSDARP00000085674, Danio_rerio.ENSDARP0000010227…
OG0000653: Canis_familiaris.ENSCAFP00000002335, Canis_familiaris.ENSCAFP00000017642, Canis_familiaris.ENSCAFP00000027961, Canis_familiaris.ENSCAFP00000028071, Canis_familiaris.ENSCAFP00000035972, Ciona_intestinalis.ENSCINP00000008836, Danio_rerio.ENSDARP00000103647, Danio_rerio.ENSDARP00000110556, Danio_rerio.ENSDARP00000147303, Danio_rerio.ENSDARP00000147701, Danio_rerio.ENSDARP00000149364, Dani…
OG0000654: Canis_familiaris.ENSCAFP00000027238, Canis_familiaris.ENSCAFP00000027249, Canis_familiaris.ENSCAFP00000042429, Canis_familiaris.ENSCAFP00000051937, Danio_rerio.ENSDARP00000126008, Gallus_gallus.ENSGALP00000071091, Homo_sapiens.ENSP00000374990, Homo_sapiens.ENSP00000478870, Homo_sapiens.ENSP00000480351, Homo_sapiens.ENSP00000481089, Homo_sapiens.ENSP00000483393, Homo_sapiens.ENSP0000048…
OG0000655: Ciona_intestinalis.ENSCINP00000001159, Ciona_intestinalis.ENSCINP00000002991, Ciona_intestinalis.ENSCINP00000005768, Ciona_intestinalis.ENSCINP00000006125, Ciona_intestinalis.ENSCINP00000008985, Ciona_intestinalis.ENSCINP00000008989, Ciona_intestinalis.ENSCINP00000012018, Ciona_intestinalis.ENSCINP00000013040, Ciona_intestinalis.ENSCINP00000015067, Ciona_intestinalis.ENSCINP00000015267…
OG0000656: Homo_sapiens.ENSP00000325525, Homo_sapiens.ENSP00000477516, Homo_sapiens.ENSP00000477519, Homo_sapiens.ENSP00000477528, Homo_sapiens.ENSP00000477628, Homo_sapiens.ENSP00000477666, Homo_sapiens.ENSP00000477978, Homo_sapiens.ENSP00000478251, Homo_sapiens.ENSP00000478268, Homo_sapiens.ENSP00000478836, Homo_sapiens.ENSP00000479299, Homo_sapiens.ENSP00000479425, Homo_sapiens.ENSP00000479531…
OG0000657: Homo_sapiens.ENSP00000297435, Homo_sapiens.ENSP00000297436, Homo_sapiens.ENSP00000329890, Homo_sapiens.ENSP00000372136, Homo_sapiens.ENSP00000372139, Homo_sapiens.ENSP00000493747, Homo_sapiens.ENSP00000493844, Homo_sapiens.ENSP00000494361, Homo_sapiens.ENSP00000494799, Homo_sapiens.ENSP00000496058, Homo_sapiens.ENSP00000496106, Mus_musculus.ENSMUSP00000071783, Mus_musculus.ENSMUSP00000…
OG0000658: Caenorhabditis_elegans.WBGene00003423.1, Canis_familiaris.ENSCAFP00000028871, Canis_familiaris.ENSCAFP00000045341, Canis_familiaris.ENSCAFP00000045367, Canis_familiaris.ENSCAFP00000045541, Ciona_intestinalis.ENSCINP00000006896, Ciona_intestinalis.ENSCINP00000031642, Ciona_intestinalis.ENSCINP00000035439, Danio_rerio.ENSDARP00000060531, Danio_rerio.ENSDARP00000088198, Danio_rerio.ENSDAR…
OG0000659: Caenorhabditis_elegans.WBGene00003520.1, Caenorhabditis_elegans.WBGene00003524.1, Caenorhabditis_elegans.WBGene00003525.1, Caenorhabditis_elegans.WBGene00003526.1, Caenorhabditis_elegans.WBGene00003527.1, Caenorhabditis_elegans.WBGene00003531.1, Canis_familiaris.ENSCAFP00000045771, Ciona_intestinalis.ENSCINP00000013536, Ciona_intestinalis.ENSCINP00000024287, Ciona_intestinalis.ENSCINP0…
OG0000660: Caenorhabditis_elegans.WBGene00020254.1, Canis_familiaris.ENSCAFP00000023962, Canis_familiaris.ENSCAFP00000065937, Ciona_intestinalis.ENSCINP00000023051, Ciona_intestinalis.ENSCINP00000026383, Ciona_intestinalis.ENSCINP00000030101, Ciona_intestinalis.ENSCINP00000031837, Ciona_intestinalis.ENSCINP00000035575, Danio_rerio.ENSDARP00000104388, Danio_rerio.ENSDARP00000129001, Danio_rerio.EN…
OG0000661: Canis_familiaris.ENSCAFP00000048003, Canis_familiaris.ENSCAFP00000066732, Ciona_intestinalis.ENSCINP00000003049, Danio_rerio.ENSDARP00000010116, Danio_rerio.ENSDARP00000062219, Danio_rerio.ENSDARP00000114855, Danio_rerio.ENSDARP00000147127, Danio_rerio.ENSDARP00000155929, Danio_rerio.ENSDARP00000157077, Drosophila_melanogaster.FBpp0073609, Drosophila_melanogaster.FBpp0087548, Drosophil…
OG0000662: Caenorhabditis_elegans.WBGene00020970.1, Canis_familiaris.ENSCAFP00000012515, Canis_familiaris.ENSCAFP00000046340, Canis_familiaris.ENSCAFP00000054188, Canis_familiaris.ENSCAFP00000055290, Danio_rerio.ENSDARP00000002935, Danio_rerio.ENSDARP00000076873, Danio_rerio.ENSDARP00000093925, Danio_rerio.ENSDARP00000113100, Danio_rerio.ENSDARP00000122512, Danio_rerio.ENSDARP00000124605, Danio_r…
OG0000663: Caenorhabditis_elegans.WBGene00000105.1, Caenorhabditis_elegans.WBGene00000106.1, Caenorhabditis_elegans.WBGene00006449.1, Caenorhabditis_elegans.WBGene00011910.1, Caenorhabditis_elegans.WBGene00011945.1, Canis_familiaris.ENSCAFP00000005196, Canis_familiaris.ENSCAFP00000005209, Canis_familiaris.ENSCAFP00000005237, Canis_familiaris.ENSCAFP00000043303, Ciona_intestinalis.ENSCINP000000150…
OG0000664: Caenorhabditis_elegans.WBGene00000564.1, Canis_familiaris.ENSCAFP00000018607, Canis_familiaris.ENSCAFP00000019525, Canis_familiaris.ENSCAFP00000065573, Ciona_intestinalis.ENSCINP00000027053, Danio_rerio.ENSDARP00000050017, Danio_rerio.ENSDARP00000097836, Danio_rerio.ENSDARP00000101007, Danio_rerio.ENSDARP00000103132, Danio_rerio.ENSDARP00000133499, Danio_rerio.ENSDARP00000141013, Danio…
OG0000665: Caenorhabditis_elegans.WBGene00000912.1, Canis_familiaris.ENSCAFP00000005627, Canis_familiaris.ENSCAFP00000008944, Canis_familiaris.ENSCAFP00000049825, Ciona_intestinalis.ENSCINP00000035316, Danio_rerio.ENSDARP00000036177, Danio_rerio.ENSDARP00000062981, Danio_rerio.ENSDARP00000082331, Danio_rerio.ENSDARP00000107114, Danio_rerio.ENSDARP00000147286, Danio_rerio.ENSDARP00000155088, Droso…
OG0000666: Caenorhabditis_elegans.WBGene00001368.1, Canis_familiaris.ENSCAFP00000005850, Canis_familiaris.ENSCAFP00000025569, Canis_familiaris.ENSCAFP00000027119, Canis_familiaris.ENSCAFP00000051708, Canis_familiaris.ENSCAFP00000052857, Ciona_intestinalis.ENSCINP00000009765, Ciona_intestinalis.ENSCINP00000018373, Danio_rerio.ENSDARP00000030680, Danio_rerio.ENSDARP00000120506, Danio_rerio.ENSDARP0…
OG0000667: Caenorhabditis_elegans.WBGene00002066.1, Canis_familiaris.ENSCAFP00000018694, Canis_familiaris.ENSCAFP00000045905, Canis_familiaris.ENSCAFP00000056499, Ciona_intestinalis.ENSCINP00000010668, Ciona_intestinalis.ENSCINP00000010674, Ciona_intestinalis.ENSCINP00000018021, Danio_rerio.ENSDARP00000017878, Danio_rerio.ENSDARP00000074210, Danio_rerio.ENSDARP00000081541, Danio_rerio.ENSDARP0000…
OG0000668: Caenorhabditis_elegans.WBGene00004443.1, Canis_familiaris.ENSCAFP00000000379, Canis_familiaris.ENSCAFP00000008906, Canis_familiaris.ENSCAFP00000034011, Canis_familiaris.ENSCAFP00000037301, Canis_familiaris.ENSCAFP00000042660, Canis_familiaris.ENSCAFP00000055856, Ciona_intestinalis.ENSCINP00000030120, Danio_rerio.ENSDARP00000099277, Drosophila_melanogaster.FBpp0071519, Gallus_gallus.ENS…
OG0000669: Caenorhabditis_elegans.WBGene00006363.1, Canis_familiaris.ENSCAFP00000023803, Canis_familiaris.ENSCAFP00000030086, Canis_familiaris.ENSCAFP00000045375, Canis_familiaris.ENSCAFP00000063941, Ciona_intestinalis.ENSCINP00000011565, Ciona_intestinalis.ENSCINP00000033708, Danio_rerio.ENSDARP00000062072, Danio_rerio.ENSDARP00000077400, Danio_rerio.ENSDARP00000098809, Danio_rerio.ENSDARP000001…
OG0000670: Caenorhabditis_elegans.WBGene00006459.1, Caenorhabditis_elegans.WBGene00015299.1, Caenorhabditis_elegans.WBGene00017338.1, Canis_familiaris.ENSCAFP00000000126, Canis_familiaris.ENSCAFP00000000251, Canis_familiaris.ENSCAFP00000000252, Canis_familiaris.ENSCAFP00000043232, Ciona_intestinalis.ENSCINP00000021729, Ciona_intestinalis.ENSCINP00000023703, Ciona_intestinalis.ENSCINP00000031132, …
OG0000671: Caenorhabditis_elegans.WBGene00006584.1, Caenorhabditis_elegans.WBGene00006585.1, Caenorhabditis_elegans.WBGene00006586.1, Caenorhabditis_elegans.WBGene00006764.1, Canis_familiaris.ENSCAFP00000003805, Canis_familiaris.ENSCAFP00000014808, Canis_familiaris.ENSCAFP00000015880, Ciona_intestinalis.ENSCINP00000033086, Danio_rerio.ENSDARP00000000488, Danio_rerio.ENSDARP00000027342, Danio_reri…
OG0000672: Caenorhabditis_elegans.WBGene00007064.1, Caenorhabditis_elegans.WBGene00013135.1, Canis_familiaris.ENSCAFP00000000946, Canis_familiaris.ENSCAFP00000024502, Canis_familiaris.ENSCAFP00000034964, Canis_familiaris.ENSCAFP00000035803, Canis_familiaris.ENSCAFP00000045462, Canis_familiaris.ENSCAFP00000045736, Canis_familiaris.ENSCAFP00000048538, Canis_familiaris.ENSCAFP00000051792, Canis_fami…
OG0000673: Caenorhabditis_elegans.WBGene00009126.1, Caenorhabditis_elegans.WBGene00014001.1, Canis_familiaris.ENSCAFP00000045105, Canis_familiaris.ENSCAFP00000061352, Canis_familiaris.ENSCAFP00000065403, Ciona_intestinalis.ENSCINP00000008557, Danio_rerio.ENSDARP00000062653, Danio_rerio.ENSDARP00000067065, Danio_rerio.ENSDARP00000069759, Danio_rerio.ENSDARP00000112689, Danio_rerio.ENSDARP000001326…
OG0000674: Caenorhabditis_elegans.WBGene00009567.1, Caenorhabditis_elegans.WBGene00009568.1, Caenorhabditis_elegans.WBGene00011485.1, Caenorhabditis_elegans.WBGene00012283.1, Caenorhabditis_elegans.WBGene00013285.1, Caenorhabditis_elegans.WBGene00013286.1, Caenorhabditis_elegans.WBGene00013287.1, Caenorhabditis_elegans.WBGene00013288.1, Caenorhabditis_elegans.WBGene00013760.1, Caenorhabditis_eleg…
OG0000675: Caenorhabditis_elegans.WBGene00010047.1, Caenorhabditis_elegans.WBGene00010540.1, Caenorhabditis_elegans.WBGene00011175.1, Canis_familiaris.ENSCAFP00000018973, Canis_familiaris.ENSCAFP00000020517, Ciona_intestinalis.ENSCINP00000026365, Ciona_intestinalis.ENSCINP00000029354, Ciona_intestinalis.ENSCINP00000030047, Ciona_intestinalis.ENSCINP00000032411, Ciona_intestinalis.ENSCINP000000351…
OG0000676: Caenorhabditis_elegans.WBGene00010444.1, Canis_familiaris.ENSCAFP00000006489, Canis_familiaris.ENSCAFP00000019378, Canis_familiaris.ENSCAFP00000058124, Ciona_intestinalis.ENSCINP00000032492, Danio_rerio.ENSDARP00000019515, Danio_rerio.ENSDARP00000093471, Danio_rerio.ENSDARP00000103999, Danio_rerio.ENSDARP00000113608, Danio_rerio.ENSDARP00000117089, Danio_rerio.ENSDARP00000133863, Danio…
OG0000677: Caenorhabditis_elegans.WBGene00011815.1, Canis_familiaris.ENSCAFP00000024915, Canis_familiaris.ENSCAFP00000039009, Ciona_intestinalis.ENSCINP00000008842, Danio_rerio.ENSDARP00000026361, Danio_rerio.ENSDARP00000103804, Danio_rerio.ENSDARP00000130146, Drosophila_melanogaster.FBpp0099767, Drosophila_melanogaster.FBpp0312399, Gallus_gallus.ENSGALP00000016140, Gallus_gallus.ENSGALP000000668…
OG0000678: Caenorhabditis_elegans.WBGene00013666.1, Canis_familiaris.ENSCAFP00000004172, Canis_familiaris.ENSCAFP00000018510, Canis_familiaris.ENSCAFP00000034030, Canis_familiaris.ENSCAFP00000037686, Ciona_intestinalis.ENSCINP00000030069, Ciona_intestinalis.ENSCINP00000032236, Ciona_intestinalis.ENSCINP00000034034, Danio_rerio.ENSDARP00000053545, Danio_rerio.ENSDARP00000075601, Danio_rerio.ENSDAR…
OG0000679: Caenorhabditis_elegans.WBGene00019478.1, Canis_familiaris.ENSCAFP00000007442, Canis_familiaris.ENSCAFP00000035219, Canis_familiaris.ENSCAFP00000038694, Canis_familiaris.ENSCAFP00000040576, Canis_familiaris.ENSCAFP00000062428, Ciona_intestinalis.ENSCINP00000016537, Ciona_intestinalis.ENSCINP00000022865, Ciona_intestinalis.ENSCINP00000033726, Ciona_intestinalis.ENSCINP00000034571, Danio_…
OG0000680: Caenorhabditis_elegans.WBGene00022123.1, Canis_familiaris.ENSCAFP00000018544, Canis_familiaris.ENSCAFP00000039441, Ciona_intestinalis.ENSCINP00000026160, Ciona_intestinalis.ENSCINP00000026772, Ciona_intestinalis.ENSCINP00000028994, Ciona_intestinalis.ENSCINP00000032289, Danio_rerio.ENSDARP00000016722, Danio_rerio.ENSDARP00000052321, Danio_rerio.ENSDARP00000055562, Danio_rerio.ENSDARP00…
OG0000681: Caenorhabditis_elegans.WBGene00022158.1, Canis_familiaris.ENSCAFP00000005823, Canis_familiaris.ENSCAFP00000057892, Canis_familiaris.ENSCAFP00000065025, Ciona_intestinalis.ENSCINP00000001322, Ciona_intestinalis.ENSCINP00000008980, Danio_rerio.ENSDARP00000059116, Danio_rerio.ENSDARP00000101722, Danio_rerio.ENSDARP00000123791, Danio_rerio.ENSDARP00000126973, Danio_rerio.ENSDARP00000128128…
OG0000682: Canis_familiaris.ENSCAFP00000002160, Canis_familiaris.ENSCAFP00000006737, Canis_familiaris.ENSCAFP00000020121, Canis_familiaris.ENSCAFP00000031244, Canis_familiaris.ENSCAFP00000037549, Ciona_intestinalis.ENSCINP00000030273, Danio_rerio.ENSDARP00000069193, Danio_rerio.ENSDARP00000072773, Danio_rerio.ENSDARP00000084654, Danio_rerio.ENSDARP00000125802, Danio_rerio.ENSDARP00000127185, Dani…
OG0000683: Canis_familiaris.ENSCAFP00000011638, Canis_familiaris.ENSCAFP00000042223, Canis_familiaris.ENSCAFP00000046072, Canis_familiaris.ENSCAFP00000052191, Canis_familiaris.ENSCAFP00000052817, Canis_familiaris.ENSCAFP00000059942, Canis_familiaris.ENSCAFP00000066193, Ciona_intestinalis.ENSCINP00000010640, Ciona_intestinalis.ENSCINP00000034883, Ciona_intestinalis.ENSCINP00000036209, Danio_rerio.…
OG0000684: Canis_familiaris.ENSCAFP00000003034, Canis_familiaris.ENSCAFP00000018366, Canis_familiaris.ENSCAFP00000061863, Ciona_intestinalis.ENSCINP00000005959, Danio_rerio.ENSDARP00000021697, Danio_rerio.ENSDARP00000082077, Danio_rerio.ENSDARP00000087617, Danio_rerio.ENSDARP00000116504, Danio_rerio.ENSDARP00000117820, Danio_rerio.ENSDARP00000122091, Danio_rerio.ENSDARP00000132730, Danio_rerio.EN…
OG0000685: Canis_familiaris.ENSCAFP00000065767, Ciona_intestinalis.ENSCINP00000000365, Ciona_intestinalis.ENSCINP00000013633, Ciona_intestinalis.ENSCINP00000014537, Ciona_intestinalis.ENSCINP00000014541, Ciona_intestinalis.ENSCINP00000031730, Danio_rerio.ENSDARP00000070354, Danio_rerio.ENSDARP00000117214, Danio_rerio.ENSDARP00000124542, Danio_rerio.ENSDARP00000133138, Drosophila_melanogaster.FBpp…
OG0000686: Canis_familiaris.ENSCAFP00000005868, Canis_familiaris.ENSCAFP00000040879, Ciona_intestinalis.ENSCINP00000013869, Ciona_intestinalis.ENSCINP00000035804, Danio_rerio.ENSDARP00000014739, Danio_rerio.ENSDARP00000114482, Drosophila_melanogaster.FBpp0074794, Gallus_gallus.ENSGALP00000037507, Homo_sapiens.ENSP00000360913, Homo_sapiens.ENSP00000418458, Monodelphis_domestica.ENSMODP00000038214,…
OG0000687: Canis_familiaris.ENSCAFP00000013118, Canis_familiaris.ENSCAFP00000013132, Canis_familiaris.ENSCAFP00000013137, Canis_familiaris.ENSCAFP00000015461, Canis_familiaris.ENSCAFP00000015500, Canis_familiaris.ENSCAFP00000056167, Ciona_intestinalis.ENSCINP00000033439, Ciona_intestinalis.ENSCINP00000035099, Gallus_gallus.ENSGALP00000028664, Homo_sapiens.ENSP00000228928, Homo_sapiens.ENSP0000025…
OG0000688: Ciona_intestinalis.ENSCINP00000001568, Ciona_intestinalis.ENSCINP00000005159, Ciona_intestinalis.ENSCINP00000006552, Ciona_intestinalis.ENSCINP00000009223, Ciona_intestinalis.ENSCINP00000009492, Ciona_intestinalis.ENSCINP00000009495, Ciona_intestinalis.ENSCINP00000010529, Ciona_intestinalis.ENSCINP00000014107, Ciona_intestinalis.ENSCINP00000014508, Ciona_intestinalis.ENSCINP00000018092…
OG0000689: Danio_rerio.ENSDARP00000060382, Danio_rerio.ENSDARP00000063059, Danio_rerio.ENSDARP00000068913, Danio_rerio.ENSDARP00000074796, Danio_rerio.ENSDARP00000088826, Danio_rerio.ENSDARP00000088856, Danio_rerio.ENSDARP00000088884, Danio_rerio.ENSDARP00000092720, Danio_rerio.ENSDARP00000092743, Danio_rerio.ENSDARP00000092917, Danio_rerio.ENSDARP00000098788, Danio_rerio.ENSDARP00000103339, Dani…
OG0000690: Danio_rerio.ENSDARP00000090422, Danio_rerio.ENSDARP00000092884, Danio_rerio.ENSDARP00000112681, Danio_rerio.ENSDARP00000113452, Danio_rerio.ENSDARP00000113688, Danio_rerio.ENSDARP00000114004, Danio_rerio.ENSDARP00000114715, Danio_rerio.ENSDARP00000114837, Danio_rerio.ENSDARP00000115406, Danio_rerio.ENSDARP00000115466, Danio_rerio.ENSDARP00000117982, Danio_rerio.ENSDARP00000118120, Dani…
OG0000691: Danio_rerio.ENSDARP00000146108, Danio_rerio.ENSDARP00000150634, Danio_rerio.ENSDARP00000150872, Danio_rerio.ENSDARP00000153896, Danio_rerio.ENSDARP00000156760, Danio_rerio.ENSDARP00000156909, Danio_rerio.ENSDARP00000157057, Monodelphis_domestica.ENSMODP00000047766, Monodelphis_domestica.ENSMODP00000048894, Nematostella_vectensis.EDO25358, Nematostella_vectensis.EDO25368, Nematostella_v…
OG0000692: Mus_musculus.ENSMUSP00000093605, Mus_musculus.ENSMUSP00000093679, Mus_musculus.ENSMUSP00000094662, Mus_musculus.ENSMUSP00000098257, Mus_musculus.ENSMUSP00000098260, Mus_musculus.ENSMUSP00000098262, Mus_musculus.ENSMUSP00000107500, Mus_musculus.ENSMUSP00000107501, Mus_musculus.ENSMUSP00000125788, Mus_musculus.ENSMUSP00000125877, Mus_musculus.ENSMUSP00000126204, Mus_musculus.ENSMUSP00000…
OG0000693: Canis_familiaris.ENSCAFP00000006448, Canis_familiaris.ENSCAFP00000006456, Canis_familiaris.ENSCAFP00000010288, Canis_familiaris.ENSCAFP00000013912, Canis_familiaris.ENSCAFP00000044371, Canis_familiaris.ENSCAFP00000049416, Ciona_intestinalis.ENSCINP00000010542, Danio_rerio.ENSDARP00000025140, Danio_rerio.ENSDARP00000106248, Danio_rerio.ENSDARP00000119465, Danio_rerio.ENSDARP00000130383,…
OG0000694: Canis_familiaris.ENSCAFP00000002850, Canis_familiaris.ENSCAFP00000002868, Canis_familiaris.ENSCAFP00000025891, Canis_familiaris.ENSCAFP00000043729, Canis_familiaris.ENSCAFP00000065468, Ciona_intestinalis.ENSCINP00000004763, Danio_rerio.ENSDARP00000022015, Danio_rerio.ENSDARP00000092779, Danio_rerio.ENSDARP00000124430, Danio_rerio.ENSDARP00000139129, Danio_rerio.ENSDARP00000147087, Dani…
OG0000695: Canis_familiaris.ENSCAFP00000014203, Canis_familiaris.ENSCAFP00000024565, Canis_familiaris.ENSCAFP00000025169, Canis_familiaris.ENSCAFP00000050704, Ciona_intestinalis.ENSCINP00000001477, Danio_rerio.ENSDARP00000003051, Danio_rerio.ENSDARP00000103376, Danio_rerio.ENSDARP00000141934, Danio_rerio.ENSDARP00000145285, Danio_rerio.ENSDARP00000150638, Danio_rerio.ENSDARP00000152267, Drosophil…
OG0000696: Caenorhabditis_elegans.WBGene00009098.1, Canis_familiaris.ENSCAFP00000002080, Canis_familiaris.ENSCAFP00000002082, Canis_familiaris.ENSCAFP00000004624, Canis_familiaris.ENSCAFP00000019828, Ciona_intestinalis.ENSCINP00000018027, Ciona_intestinalis.ENSCINP00000022552, Danio_rerio.ENSDARP00000083638, Danio_rerio.ENSDARP00000098869, Danio_rerio.ENSDARP00000118632, Danio_rerio.ENSDARP000001…
OG0000697: Caenorhabditis_elegans.WBGene00000438.1, Caenorhabditis_elegans.WBGene00002988.1, Canis_familiaris.ENSCAFP00000018765, Canis_familiaris.ENSCAFP00000019634, Canis_familiaris.ENSCAFP00000036707, Canis_familiaris.ENSCAFP00000062638, Ciona_intestinalis.ENSCINP00000018414, Ciona_intestinalis.ENSCINP00000024106, Danio_rerio.ENSDARP00000006532, Danio_rerio.ENSDARP00000057643, Danio_rerio.ENSD…
OG0000698: Caenorhabditis_elegans.WBGene00000959.1, Caenorhabditis_elegans.WBGene00000960.1, Canis_familiaris.ENSCAFP00000025617, Canis_familiaris.ENSCAFP00000038264, Canis_familiaris.ENSCAFP00000051887, Canis_familiaris.ENSCAFP00000058249, Ciona_intestinalis.ENSCINP00000015886, Danio_rerio.ENSDARP00000085340, Danio_rerio.ENSDARP00000131345, Danio_rerio.ENSDARP00000142538, Danio_rerio.ENSDARP0000…
OG0000699: Caenorhabditis_elegans.WBGene00011731.1, Caenorhabditis_elegans.WBGene00012457.1, Caenorhabditis_elegans.WBGene00016655.1, Canis_familiaris.ENSCAFP00000028225, Canis_familiaris.ENSCAFP00000048562, Canis_familiaris.ENSCAFP00000050070, Canis_familiaris.ENSCAFP00000058839, Canis_familiaris.ENSCAFP00000059418, Canis_familiaris.ENSCAFP00000059947, Canis_familiaris.ENSCAFP00000063368, Ciona_…
OG0000700: Danio_rerio.ENSDARP00000155576, Mnemiopsis_leidyi.ML01543a-PA, Mnemiopsis_leidyi.ML02362a-PA, Mnemiopsis_leidyi.ML032513a-PA, Mnemiopsis_leidyi.ML03472a-PA, Mnemiopsis_leidyi.ML04111a-PA, Mnemiopsis_leidyi.ML042729a-PA, Mnemiopsis_leidyi.ML042731a-PA, Mnemiopsis_leidyi.ML04656a-PA, Mnemiopsis_leidyi.ML05122a-PA, Mnemiopsis_leidyi.ML05123a-PA, Mnemiopsis_leidyi.ML05511a-PA, Mnemiopsis_l…
OG0000701: Caenorhabditis_elegans.WBGene00003252.1, Canis_familiaris.ENSCAFP00000027446, Canis_familiaris.ENSCAFP00000027486, Canis_familiaris.ENSCAFP00000027955, Canis_familiaris.ENSCAFP00000049192, Ciona_intestinalis.ENSCINP00000003605, Ciona_intestinalis.ENSCINP00000010557, Ciona_intestinalis.ENSCINP00000017842, Ciona_intestinalis.ENSCINP00000017843, Ciona_intestinalis.ENSCINP00000017845, Cion…
OG0000702: Caenorhabditis_elegans.WBGene00016006.1, Caenorhabditis_elegans.WBGene00022048.1, Canis_familiaris.ENSCAFP00000002323, Canis_familiaris.ENSCAFP00000011340, Canis_familiaris.ENSCAFP00000028904, Ciona_intestinalis.ENSCINP00000006742, Ciona_intestinalis.ENSCINP00000030625, Danio_rerio.ENSDARP00000024947, Danio_rerio.ENSDARP00000046217, Danio_rerio.ENSDARP00000113808, Danio_rerio.ENSDARP00…
OG0000703: Caenorhabditis_elegans.WBGene00000169.1, Caenorhabditis_elegans.WBGene00000170.1, Caenorhabditis_elegans.WBGene00000171.1, Caenorhabditis_elegans.WBGene00000175.1, Caenorhabditis_elegans.WBGene00000176.1, Canis_familiaris.ENSCAFP00000024352, Canis_familiaris.ENSCAFP00000050110, Ciona_intestinalis.ENSCINP00000019491, Danio_rerio.ENSDARP00000018463, Danio_rerio.ENSDARP00000069995, Danio_…
OG0000704: Caenorhabditis_elegans.WBGene00000195.1, Canis_familiaris.ENSCAFP00000017366, Canis_familiaris.ENSCAFP00000024702, Canis_familiaris.ENSCAFP00000053738, Canis_familiaris.ENSCAFP00000056636, Ciona_intestinalis.ENSCINP00000029120, Danio_rerio.ENSDARP00000024694, Danio_rerio.ENSDARP00000073453, Danio_rerio.ENSDARP00000105997, Danio_rerio.ENSDARP00000117456, Danio_rerio.ENSDARP00000135786, …
OG0000705: Caenorhabditis_elegans.WBGene00003182.1, Canis_familiaris.ENSCAFP00000021171, Canis_familiaris.ENSCAFP00000039275, Canis_familiaris.ENSCAFP00000046375, Canis_familiaris.ENSCAFP00000053374, Ciona_intestinalis.ENSCINP00000028090, Danio_rerio.ENSDARP00000089908, Danio_rerio.ENSDARP00000110624, Danio_rerio.ENSDARP00000115546, Danio_rerio.ENSDARP00000137657, Danio_rerio.ENSDARP00000138296, …
OG0000706: Caenorhabditis_elegans.WBGene00003856.1, Caenorhabditis_elegans.WBGene00006148.1, Caenorhabditis_elegans.WBGene00006149.1, Caenorhabditis_elegans.WBGene00006152.1, Caenorhabditis_elegans.WBGene00006153.1, Caenorhabditis_elegans.WBGene00006154.1, Caenorhabditis_elegans.WBGene00006155.1, Caenorhabditis_elegans.WBGene00006156.1, Caenorhabditis_elegans.WBGene00006157.1, Caenorhabditis_eleg…
OG0000707: Caenorhabditis_elegans.WBGene00003870.1, Caenorhabditis_elegans.WBGene00006597.1, Caenorhabditis_elegans.WBGene00006598.1, Canis_familiaris.ENSCAFP00000020513, Canis_familiaris.ENSCAFP00000029604, Canis_familiaris.ENSCAFP00000029605, Canis_familiaris.ENSCAFP00000047238, Ciona_intestinalis.ENSCINP00000030513, Danio_rerio.ENSDARP00000034278, Danio_rerio.ENSDARP00000072715, Danio_rerio.EN…
OG0000708: Caenorhabditis_elegans.WBGene00004077.1, Canis_familiaris.ENSCAFP00000011603, Canis_familiaris.ENSCAFP00000039879, Canis_familiaris.ENSCAFP00000043629, Canis_familiaris.ENSCAFP00000056485, Ciona_intestinalis.ENSCINP00000004053, Danio_rerio.ENSDARP00000090035, Danio_rerio.ENSDARP00000114249, Danio_rerio.ENSDARP00000128252, Danio_rerio.ENSDARP00000148053, Danio_rerio.ENSDARP00000148961, …
OG0000709: Caenorhabditis_elegans.WBGene00004131.1, Canis_familiaris.ENSCAFP00000014524, Canis_familiaris.ENSCAFP00000025481, Canis_familiaris.ENSCAFP00000037639, Canis_familiaris.ENSCAFP00000037718, Ciona_intestinalis.ENSCINP00000026866, Danio_rerio.ENSDARP00000009724, Danio_rerio.ENSDARP00000058423, Danio_rerio.ENSDARP00000114520, Danio_rerio.ENSDARP00000118970, Danio_rerio.ENSDARP00000148281, …
OG0000710: Caenorhabditis_elegans.WBGene00006699.1, Canis_familiaris.ENSCAFP00000004058, Canis_familiaris.ENSCAFP00000016471, Canis_familiaris.ENSCAFP00000059274, Ciona_intestinalis.ENSCINP00000016116, Ciona_intestinalis.ENSCINP00000017912, Danio_rerio.ENSDARP00000054690, Danio_rerio.ENSDARP00000102515, Danio_rerio.ENSDARP00000110342, Danio_rerio.ENSDARP00000147332, Danio_rerio.ENSDARP00000150143…
OG0000711: Caenorhabditis_elegans.WBGene00008733.1, Canis_familiaris.ENSCAFP00000023347, Canis_familiaris.ENSCAFP00000031657, Canis_familiaris.ENSCAFP00000037875, Canis_familiaris.ENSCAFP00000056142, Canis_familiaris.ENSCAFP00000061529, Ciona_intestinalis.ENSCINP00000026079, Danio_rerio.ENSDARP00000019873, Danio_rerio.ENSDARP00000045108, Danio_rerio.ENSDARP00000062985, Danio_rerio.ENSDARP00000105…
OG0000712: Caenorhabditis_elegans.WBGene00014965.1, Canis_familiaris.ENSCAFP00000015816, Ciona_intestinalis.ENSCINP00000010526, Danio_rerio.ENSDARP00000060290, Danio_rerio.ENSDARP00000155866, Gallus_gallus.ENSGALP00000006890, Homo_sapiens.ENSP00000255078, Mnemiopsis_leidyi.ML003221a-PA, Mnemiopsis_leidyi.ML005717a-PA, Mnemiopsis_leidyi.ML01057a-PA, Mnemiopsis_leidyi.ML01316a-PA, Mnemiopsis_leidyi…
OG0000713: Caenorhabditis_elegans.WBGene00015321.1, Caenorhabditis_elegans.WBGene00015615.1, Caenorhabditis_elegans.WBGene00015819.1, Caenorhabditis_elegans.WBGene00015912.1, Caenorhabditis_elegans.WBGene00016295.1, Caenorhabditis_elegans.WBGene00016297.1, Caenorhabditis_elegans.WBGene00016298.1, Caenorhabditis_elegans.WBGene00016302.1, Caenorhabditis_elegans.WBGene00016303.1, Caenorhabditis_eleg…
OG0000714: Caenorhabditis_elegans.WBGene00018193.1, Canis_familiaris.ENSCAFP00000003259, Ciona_intestinalis.ENSCINP00000027686, Danio_rerio.ENSDARP00000132748, Drosophila_melanogaster.FBpp0077507, Gallus_gallus.ENSGALP00000017381, Homo_sapiens.ENSP00000339881, Mnemiopsis_leidyi.ML00477a-PA, Mnemiopsis_leidyi.ML007315a-PA, Mnemiopsis_leidyi.ML011010a-PA, Mnemiopsis_leidyi.ML01181a-PA, Mnemiopsis_l…
OG0000715: Caenorhabditis_elegans.WBGene00022175.1, Canis_familiaris.ENSCAFP00000010211, Canis_familiaris.ENSCAFP00000039956, Canis_familiaris.ENSCAFP00000040184, Canis_familiaris.ENSCAFP00000049975, Canis_familiaris.ENSCAFP00000055802, Danio_rerio.ENSDARP00000085013, Danio_rerio.ENSDARP00000101176, Danio_rerio.ENSDARP00000107971, Danio_rerio.ENSDARP00000117018, Danio_rerio.ENSDARP00000129700, Da…
OG0000716: Canis_familiaris.ENSCAFP00000011070, Canis_familiaris.ENSCAFP00000025132, Canis_familiaris.ENSCAFP00000025134, Ciona_intestinalis.ENSCINP00000011804, Danio_rerio.ENSDARP00000012577, Danio_rerio.ENSDARP00000012943, Danio_rerio.ENSDARP00000040277, Danio_rerio.ENSDARP00000050216, Danio_rerio.ENSDARP00000101723, Danio_rerio.ENSDARP00000116412, Danio_rerio.ENSDARP00000133669, Danio_rerio.EN…
OG0000717: Canis_familiaris.ENSCAFP00000010717, Canis_familiaris.ENSCAFP00000015255, Canis_familiaris.ENSCAFP00000032964, Canis_familiaris.ENSCAFP00000033395, Canis_familiaris.ENSCAFP00000038347, Canis_familiaris.ENSCAFP00000039438, Canis_familiaris.ENSCAFP00000046502, Canis_familiaris.ENSCAFP00000052339, Canis_familiaris.ENSCAFP00000061738, Danio_rerio.ENSDARP00000010651, Danio_rerio.ENSDARP0000…
OG0000718: Canis_familiaris.ENSCAFP00000029236, Canis_familiaris.ENSCAFP00000057458, Canis_familiaris.ENSCAFP00000058520, Homo_sapiens.ENSP00000277526, Monodelphis_domestica.ENSMODP00000021830, Monodelphis_domestica.ENSMODP00000021841, Monodelphis_domestica.ENSMODP00000029350, Monodelphis_domestica.ENSMODP00000040377, Monodelphis_domestica.ENSMODP00000041243, Monodelphis_domestica.ENSMODP00000048…
OG0000719: Canis_familiaris.ENSCAFP00000017337, Canis_familiaris.ENSCAFP00000017448, Canis_familiaris.ENSCAFP00000018574, Canis_familiaris.ENSCAFP00000018601, Canis_familiaris.ENSCAFP00000032020, Canis_familiaris.ENSCAFP00000045349, Canis_familiaris.ENSCAFP00000061136, Danio_rerio.ENSDARP00000101147, Danio_rerio.ENSDARP00000131424, Danio_rerio.ENSDARP00000135091, Danio_rerio.ENSDARP00000140611, D…
OG0000720: Canis_familiaris.ENSCAFP00000004218, Danio_rerio.ENSDARP00000049592, Danio_rerio.ENSDARP00000056022, Danio_rerio.ENSDARP00000059969, Danio_rerio.ENSDARP00000071229, Danio_rerio.ENSDARP00000097978, Danio_rerio.ENSDARP00000099312, Danio_rerio.ENSDARP00000103732, Danio_rerio.ENSDARP00000104474, Danio_rerio.ENSDARP00000118270, Danio_rerio.ENSDARP00000124601, Danio_rerio.ENSDARP00000125709,…
OG0000721: Danio_rerio.ENSDARP00000108716, Danio_rerio.ENSDARP00000132484, Danio_rerio.ENSDARP00000132510, Danio_rerio.ENSDARP00000138648, Danio_rerio.ENSDARP00000146004, Danio_rerio.ENSDARP00000146014, Danio_rerio.ENSDARP00000146025, Danio_rerio.ENSDARP00000146291, Danio_rerio.ENSDARP00000146323, Danio_rerio.ENSDARP00000146680, Danio_rerio.ENSDARP00000146695, Danio_rerio.ENSDARP00000146881, Dani…
OG0000722: Drosophila_melanogaster.FBpp0070142, Drosophila_melanogaster.FBpp0073384, Drosophila_melanogaster.FBpp0074289, Drosophila_melanogaster.FBpp0074596, Drosophila_melanogaster.FBpp0076283, Drosophila_melanogaster.FBpp0077643, Drosophila_melanogaster.FBpp0078912, Drosophila_melanogaster.FBpp0078913, Drosophila_melanogaster.FBpp0081913, Drosophila_melanogaster.FBpp0081914, Drosophila_melanog…
OG0000723: Caenorhabditis_elegans.WBGene00012638.1, Caenorhabditis_elegans.WBGene00015230.1, Caenorhabditis_elegans.WBGene00044388.1, Canis_familiaris.ENSCAFP00000015566, Canis_familiaris.ENSCAFP00000017774, Canis_familiaris.ENSCAFP00000021824, Canis_familiaris.ENSCAFP00000021827, Canis_familiaris.ENSCAFP00000032195, Canis_familiaris.ENSCAFP00000038133, Ciona_intestinalis.ENSCINP00000023262, Cion…
OG0000724: Caenorhabditis_elegans.WBGene00000553.1, Canis_familiaris.ENSCAFP00000007955, Canis_familiaris.ENSCAFP00000017531, Canis_familiaris.ENSCAFP00000028378, Canis_familiaris.ENSCAFP00000054783, Ciona_intestinalis.ENSCINP00000023118, Danio_rerio.ENSDARP00000011264, Danio_rerio.ENSDARP00000041416, Danio_rerio.ENSDARP00000064089, Danio_rerio.ENSDARP00000065379, Danio_rerio.ENSDARP00000095445, …
OG0000725: Caenorhabditis_elegans.WBGene00020481.1, Canis_familiaris.ENSCAFP00000033118, Canis_familiaris.ENSCAFP00000043416, Canis_familiaris.ENSCAFP00000061704, Ciona_intestinalis.ENSCINP00000024022, Danio_rerio.ENSDARP00000020206, Danio_rerio.ENSDARP00000046296, Danio_rerio.ENSDARP00000115258, Danio_rerio.ENSDARP00000116770, Danio_rerio.ENSDARP00000126428, Danio_rerio.ENSDARP00000135894, Danio…
OG0000726: Canis_familiaris.ENSCAFP00000016759, Canis_familiaris.ENSCAFP00000026917, Canis_familiaris.ENSCAFP00000057462, Canis_familiaris.ENSCAFP00000066525, Danio_rerio.ENSDARP00000016874, Danio_rerio.ENSDARP00000059101, Danio_rerio.ENSDARP00000116715, Danio_rerio.ENSDARP00000127964, Danio_rerio.ENSDARP00000137803, Danio_rerio.ENSDARP00000142207, Danio_rerio.ENSDARP00000144301, Danio_rerio.ENSD…
OG0000727: Canis_familiaris.ENSCAFP00000045523, Canis_familiaris.ENSCAFP00000048815, Canis_familiaris.ENSCAFP00000050814, Canis_familiaris.ENSCAFP00000058471, Ciona_intestinalis.ENSCINP00000003558, Ciona_intestinalis.ENSCINP00000007495, Ciona_intestinalis.ENSCINP00000033391, Danio_rerio.ENSDARP00000021492, Danio_rerio.ENSDARP00000099158, Danio_rerio.ENSDARP00000111490, Danio_rerio.ENSDARP00000136…
OG0000728: Caenorhabditis_elegans.WBGene00000455.1, Canis_familiaris.ENSCAFP00000003716, Canis_familiaris.ENSCAFP00000038068, Canis_familiaris.ENSCAFP00000040206, Ciona_intestinalis.ENSCINP00000030506, Danio_rerio.ENSDARP00000028379, Danio_rerio.ENSDARP00000048109, Danio_rerio.ENSDARP00000057431, Danio_rerio.ENSDARP00000071623, Danio_rerio.ENSDARP00000072527, Danio_rerio.ENSDARP00000075251, Danio…
OG0000729: Caenorhabditis_elegans.WBGene00000443.1, Canis_familiaris.ENSCAFP00000001119, Canis_familiaris.ENSCAFP00000019597, Canis_familiaris.ENSCAFP00000019606, Canis_familiaris.ENSCAFP00000029917, Ciona_intestinalis.ENSCINP00000018418, Danio_rerio.ENSDARP00000090846, Danio_rerio.ENSDARP00000095454, Danio_rerio.ENSDARP00000105703, Danio_rerio.ENSDARP00000136557, Danio_rerio.ENSDARP00000138945, …
OG0000730: Caenorhabditis_elegans.WBGene00000941.1, Caenorhabditis_elegans.WBGene00006574.1, Canis_familiaris.ENSCAFP00000026003, Canis_familiaris.ENSCAFP00000040514, Canis_familiaris.ENSCAFP00000064105, Ciona_intestinalis.ENSCINP00000032972, Ciona_intestinalis.ENSCINP00000035651, Danio_rerio.ENSDARP00000043316, Danio_rerio.ENSDARP00000072577, Danio_rerio.ENSDARP00000075599, Danio_rerio.ENSDARP00…
OG0000731: Caenorhabditis_elegans.WBGene00001330.1, Canis_familiaris.ENSCAFP00000034839, Canis_familiaris.ENSCAFP00000042395, Canis_familiaris.ENSCAFP00000046338, Canis_familiaris.ENSCAFP00000053884, Ciona_intestinalis.ENSCINP00000022968, Ciona_intestinalis.ENSCINP00000030216, Danio_rerio.ENSDARP00000075195, Danio_rerio.ENSDARP00000114441, Danio_rerio.ENSDARP00000119778, Danio_rerio.ENSDARP000001…
OG0000732: Caenorhabditis_elegans.WBGene00001499.1, Caenorhabditis_elegans.WBGene00018985.1, Caenorhabditis_elegans.WBGene00021596.1, Caenorhabditis_elegans.WBGene00021597.1, Canis_familiaris.ENSCAFP00000011346, Canis_familiaris.ENSCAFP00000019182, Canis_familiaris.ENSCAFP00000021440, Canis_familiaris.ENSCAFP00000059236, Ciona_intestinalis.ENSCINP00000014028, Ciona_intestinalis.ENSCINP00000028228…
OG0000733: Caenorhabditis_elegans.WBGene00001574.1, Canis_familiaris.ENSCAFP00000028253, Canis_familiaris.ENSCAFP00000048403, Canis_familiaris.ENSCAFP00000054755, Canis_familiaris.ENSCAFP00000065209, Canis_familiaris.ENSCAFP00000065873, Ciona_intestinalis.ENSCINP00000022288, Danio_rerio.ENSDARP00000096293, Danio_rerio.ENSDARP00000122573, Danio_rerio.ENSDARP00000124244, Danio_rerio.ENSDARP00000128…
OG0000734: Caenorhabditis_elegans.WBGene00001743.1, Canis_familiaris.ENSCAFP00000002173, Canis_familiaris.ENSCAFP00000005928, Canis_familiaris.ENSCAFP00000023088, Canis_familiaris.ENSCAFP00000055918, Ciona_intestinalis.ENSCINP00000034206, Danio_rerio.ENSDARP00000006121, Danio_rerio.ENSDARP00000010190, Danio_rerio.ENSDARP00000029832, Danio_rerio.ENSDARP00000055407, Danio_rerio.ENSDARP00000109272, …
OG0000735: Caenorhabditis_elegans.WBGene00003836.1, Caenorhabditis_elegans.WBGene00004305.1, Canis_familiaris.ENSCAFP00000038114, Canis_familiaris.ENSCAFP00000040734, Canis_familiaris.ENSCAFP00000062251, Canis_familiaris.ENSCAFP00000063821, Canis_familiaris.ENSCAFP00000065660, Ciona_intestinalis.ENSCINP00000029956, Ciona_intestinalis.ENSCINP00000034522, Danio_rerio.ENSDARP00000017328, Danio_rerio…
OG0000736: Caenorhabditis_elegans.WBGene00004020.1, Caenorhabditis_elegans.WBGene00004023.1, Caenorhabditis_elegans.WBGene00007328.1, Caenorhabditis_elegans.WBGene00007331.1, Caenorhabditis_elegans.WBGene00008560.1, Caenorhabditis_elegans.WBGene00009146.1, Caenorhabditis_elegans.WBGene00011262.1, Caenorhabditis_elegans.WBGene00011879.1, Caenorhabditis_elegans.WBGene00015161.1, Caenorhabditis_eleg…
OG0000737: Caenorhabditis_elegans.WBGene00004773.1, Canis_familiaris.ENSCAFP00000000016, Canis_familiaris.ENSCAFP00000014336, Canis_familiaris.ENSCAFP00000017287, Canis_familiaris.ENSCAFP00000042422, Ciona_intestinalis.ENSCINP00000007859, Ciona_intestinalis.ENSCINP00000024617, Danio_rerio.ENSDARP00000065330, Danio_rerio.ENSDARP00000090954, Danio_rerio.ENSDARP00000102655, Danio_rerio.ENSDARP000001…
OG0000738: Caenorhabditis_elegans.WBGene00004979.1, Canis_familiaris.ENSCAFP00000005932, Canis_familiaris.ENSCAFP00000023239, Canis_familiaris.ENSCAFP00000030494, Canis_familiaris.ENSCAFP00000057454, Ciona_intestinalis.ENSCINP00000033687, Danio_rerio.ENSDARP00000001793, Danio_rerio.ENSDARP00000054734, Danio_rerio.ENSDARP00000063095, Danio_rerio.ENSDARP00000065012, Danio_rerio.ENSDARP00000082673, …
OG0000739: Caenorhabditis_elegans.WBGene00006617.1, Caenorhabditis_elegans.WBGene00044344.1, Canis_familiaris.ENSCAFP00000015429, Canis_familiaris.ENSCAFP00000017625, Canis_familiaris.ENSCAFP00000047887, Canis_familiaris.ENSCAFP00000056116, Ciona_intestinalis.ENSCINP00000008908, Ciona_intestinalis.ENSCINP00000010092, Danio_rerio.ENSDARP00000036825, Danio_rerio.ENSDARP00000103726, Danio_rerio.ENSD…
OG0000740: Caenorhabditis_elegans.WBGene00006779.1, Canis_familiaris.ENSCAFP00000017868, Canis_familiaris.ENSCAFP00000044560, Canis_familiaris.ENSCAFP00000058257, Canis_familiaris.ENSCAFP00000059137, Ciona_intestinalis.ENSCINP00000004087, Danio_rerio.ENSDARP00000039570, Danio_rerio.ENSDARP00000044895, Danio_rerio.ENSDARP00000096291, Danio_rerio.ENSDARP00000118904, Danio_rerio.ENSDARP00000131013, …
OG0000741: Caenorhabditis_elegans.WBGene00007152.1, Caenorhabditis_elegans.WBGene00007153.1, Caenorhabditis_elegans.WBGene00008294.1, Caenorhabditis_elegans.WBGene00008477.1, Caenorhabditis_elegans.WBGene00008891.1, Caenorhabditis_elegans.WBGene00009854.1, Caenorhabditis_elegans.WBGene00009855.1, Caenorhabditis_elegans.WBGene00009856.1, Caenorhabditis_elegans.WBGene00009857.1, Caenorhabditis_eleg…
OG0000742: Caenorhabditis_elegans.WBGene00012982.1, Canis_familiaris.ENSCAFP00000006122, Canis_familiaris.ENSCAFP00000052337, Canis_familiaris.ENSCAFP00000054696, Canis_familiaris.ENSCAFP00000059916, Ciona_intestinalis.ENSCINP00000004028, Danio_rerio.ENSDARP00000009763, Danio_rerio.ENSDARP00000082162, Danio_rerio.ENSDARP00000126239, Danio_rerio.ENSDARP00000133766, Danio_rerio.ENSDARP00000152873, …
OG0000743: Caenorhabditis_elegans.WBGene00016343.1, Caenorhabditis_elegans.WBGene00016879.1, Canis_familiaris.ENSCAFP00000003492, Canis_familiaris.ENSCAFP00000003495, Canis_familiaris.ENSCAFP00000015194, Canis_familiaris.ENSCAFP00000057661, Canis_familiaris.ENSCAFP00000063860, Ciona_intestinalis.ENSCINP00000005520, Danio_rerio.ENSDARP00000081435, Danio_rerio.ENSDARP00000098293, Danio_rerio.ENSDAR…
OG0000744: Caenorhabditis_elegans.WBGene00016990.1, Canis_familiaris.ENSCAFP00000019077, Canis_familiaris.ENSCAFP00000024041, Canis_familiaris.ENSCAFP00000034722, Canis_familiaris.ENSCAFP00000046587, Ciona_intestinalis.ENSCINP00000022467, Danio_rerio.ENSDARP00000067620, Danio_rerio.ENSDARP00000073103, Danio_rerio.ENSDARP00000073136, Danio_rerio.ENSDARP00000128756, Danio_rerio.ENSDARP00000135170, …
OG0000745: Canis_familiaris.ENSCAFP00000013977, Canis_familiaris.ENSCAFP00000018565, Canis_familiaris.ENSCAFP00000036414, Ciona_intestinalis.ENSCINP00000011053, Danio_rerio.ENSDARP00000001315, Danio_rerio.ENSDARP00000023828, Danio_rerio.ENSDARP00000031289, Danio_rerio.ENSDARP00000120215, Danio_rerio.ENSDARP00000128361, Danio_rerio.ENSDARP00000154660, Drosophila_melanogaster.FBpp0079636, Drosophil…
OG0000746: Canis_familiaris.ENSCAFP00000011629, Canis_familiaris.ENSCAFP00000011653, Canis_familiaris.ENSCAFP00000043893, Ciona_intestinalis.ENSCINP00000015186, Ciona_intestinalis.ENSCINP00000018490, Ciona_intestinalis.ENSCINP00000023626, Ciona_intestinalis.ENSCINP00000024313, Ciona_intestinalis.ENSCINP00000025314, Ciona_intestinalis.ENSCINP00000026906, Ciona_intestinalis.ENSCINP00000028706, Cion…
OG0000747: Canis_familiaris.ENSCAFP00000010762, Canis_familiaris.ENSCAFP00000010781, Canis_familiaris.ENSCAFP00000010784, Canis_familiaris.ENSCAFP00000036995, Canis_familiaris.ENSCAFP00000040581, Canis_familiaris.ENSCAFP00000041480, Canis_familiaris.ENSCAFP00000055474, Danio_rerio.ENSDARP00000105999, Danio_rerio.ENSDARP00000124792, Danio_rerio.ENSDARP00000140751, Gallus_gallus.ENSGALP00000050171,…
OG0000748: Canis_familiaris.ENSCAFP00000013399, Canis_familiaris.ENSCAFP00000013400, Canis_familiaris.ENSCAFP00000013416, Canis_familiaris.ENSCAFP00000042690, Canis_familiaris.ENSCAFP00000047095, Canis_familiaris.ENSCAFP00000052866, Canis_familiaris.ENSCAFP00000062913, Canis_familiaris.ENSCAFP00000063208, Canis_familiaris.ENSCAFP00000063453, Canis_familiaris.ENSCAFP00000065132, Danio_rerio.ENSDAR…
OG0000749: Canis_familiaris.ENSCAFP00000010588, Canis_familiaris.ENSCAFP00000054459, Canis_familiaris.ENSCAFP00000057325, Canis_familiaris.ENSCAFP00000058300, Danio_rerio.ENSDARP00000071465, Danio_rerio.ENSDARP00000079654, Danio_rerio.ENSDARP00000098627, Danio_rerio.ENSDARP00000115969, Danio_rerio.ENSDARP00000135314, Danio_rerio.ENSDARP00000138986, Danio_rerio.ENSDARP00000146612, Danio_rerio.ENSD…
OG0000750: Canis_familiaris.ENSCAFP00000000368, Canis_familiaris.ENSCAFP00000000373, Canis_familiaris.ENSCAFP00000013342, Canis_familiaris.ENSCAFP00000049317, Canis_familiaris.ENSCAFP00000058074, Danio_rerio.ENSDARP00000043625, Danio_rerio.ENSDARP00000054593, Danio_rerio.ENSDARP00000057618, Danio_rerio.ENSDARP00000090253, Danio_rerio.ENSDARP00000102850, Danio_rerio.ENSDARP00000120706, Danio_rerio…
OG0000751: Ciona_intestinalis.ENSCINP00000002563, Ciona_intestinalis.ENSCINP00000003940, Ciona_intestinalis.ENSCINP00000005479, Ciona_intestinalis.ENSCINP00000007333, Ciona_intestinalis.ENSCINP00000012116, Ciona_intestinalis.ENSCINP00000012329, Ciona_intestinalis.ENSCINP00000020032, Ciona_intestinalis.ENSCINP00000020987, Ciona_intestinalis.ENSCINP00000020988, Ciona_intestinalis.ENSCINP00000021355…
OG0000752: Danio_rerio.ENSDARP00000075296, Danio_rerio.ENSDARP00000093431, Danio_rerio.ENSDARP00000094055, Danio_rerio.ENSDARP00000097415, Danio_rerio.ENSDARP00000099974, Danio_rerio.ENSDARP00000108393, Danio_rerio.ENSDARP00000114099, Danio_rerio.ENSDARP00000114389, Danio_rerio.ENSDARP00000115469, Danio_rerio.ENSDARP00000115835, Danio_rerio.ENSDARP00000115983, Danio_rerio.ENSDARP00000116839, Dani…
OG0000753: Danio_rerio.ENSDARP00000090554, Danio_rerio.ENSDARP00000099153, Danio_rerio.ENSDARP00000114741, Danio_rerio.ENSDARP00000116259, Danio_rerio.ENSDARP00000123009, Danio_rerio.ENSDARP00000125268, Danio_rerio.ENSDARP00000125305, Danio_rerio.ENSDARP00000125323, Danio_rerio.ENSDARP00000125566, Danio_rerio.ENSDARP00000127397, Danio_rerio.ENSDARP00000129864, Danio_rerio.ENSDARP00000130500, Dani…
OG0000754: Caenorhabditis_elegans.WBGene00000199.1, Caenorhabditis_elegans.WBGene00013168.1, Canis_familiaris.ENSCAFP00000037793, Canis_familiaris.ENSCAFP00000042830, Canis_familiaris.ENSCAFP00000044336, Canis_familiaris.ENSCAFP00000045578, Ciona_intestinalis.ENSCINP00000015449, Ciona_intestinalis.ENSCINP00000016912, Ciona_intestinalis.ENSCINP00000030244, Danio_rerio.ENSDARP00000015781, Danio_rer…
OG0000755: Caenorhabditis_elegans.WBGene00013499.1, Caenorhabditis_elegans.WBGene00018739.1, Caenorhabditis_elegans.WBGene00019346.1, Canis_familiaris.ENSCAFP00000011281, Canis_familiaris.ENSCAFP00000018690, Ciona_intestinalis.ENSCINP00000000576, Ciona_intestinalis.ENSCINP00000002111, Ciona_intestinalis.ENSCINP00000008014, Ciona_intestinalis.ENSCINP00000019793, Ciona_intestinalis.ENSCINP000000198…
OG0000756: Canis_familiaris.ENSCAFP00000019094, Canis_familiaris.ENSCAFP00000021435, Canis_familiaris.ENSCAFP00000024393, Canis_familiaris.ENSCAFP00000047371, Ciona_intestinalis.ENSCINP00000018051, Danio_rerio.ENSDARP00000003666, Danio_rerio.ENSDARP00000007457, Danio_rerio.ENSDARP00000023816, Danio_rerio.ENSDARP00000027643, Danio_rerio.ENSDARP00000108257, Danio_rerio.ENSDARP00000134573, Drosophil…
OG0000757: Caenorhabditis_elegans.WBGene00001189.1, Caenorhabditis_elegans.WBGene00012073.1, Canis_familiaris.ENSCAFP00000035345, Canis_familiaris.ENSCAFP00000038232, Canis_familiaris.ENSCAFP00000053332, Ciona_intestinalis.ENSCINP00000021629, Ciona_intestinalis.ENSCINP00000022798, Danio_rerio.ENSDARP00000072733, Danio_rerio.ENSDARP00000108195, Danio_rerio.ENSDARP00000127422, Danio_rerio.ENSDARP00…
OG0000758: Caenorhabditis_elegans.WBGene00001837.1, Canis_familiaris.ENSCAFP00000018541, Canis_familiaris.ENSCAFP00000044564, Canis_familiaris.ENSCAFP00000063172, Canis_familiaris.ENSCAFP00000064761, Ciona_intestinalis.ENSCINP00000033795, Danio_rerio.ENSDARP00000073615, Danio_rerio.ENSDARP00000100072, Danio_rerio.ENSDARP00000128596, Danio_rerio.ENSDARP00000131327, Danio_rerio.ENSDARP00000132042, …
OG0000759: Caenorhabditis_elegans.WBGene00004373.1, Canis_familiaris.ENSCAFP00000006067, Canis_familiaris.ENSCAFP00000007993, Canis_familiaris.ENSCAFP00000014519, Canis_familiaris.ENSCAFP00000020823, Ciona_intestinalis.ENSCINP00000034151, Danio_rerio.ENSDARP00000020154, Danio_rerio.ENSDARP00000020181, Danio_rerio.ENSDARP00000059062, Danio_rerio.ENSDARP00000070953, Danio_rerio.ENSDARP00000142374, …
OG0000760: Monodelphis_domestica.ENSMODP00000010165, Monodelphis_domestica.ENSMODP00000036345, Monodelphis_domestica.ENSMODP00000039006, Monodelphis_domestica.ENSMODP00000039145, Monodelphis_domestica.ENSMODP00000039150, Monodelphis_domestica.ENSMODP00000039345, Monodelphis_domestica.ENSMODP00000039853, Monodelphis_domestica.ENSMODP00000039864, Monodelphis_domestica.ENSMODP00000040406, Monodelphi…
OG0000761: Caenorhabditis_elegans.WBGene00000159.1, Canis_familiaris.ENSCAFP00000022514, Canis_familiaris.ENSCAFP00000056042, Canis_familiaris.ENSCAFP00000057583, Ciona_intestinalis.ENSCINP00000011259, Danio_rerio.ENSDARP00000038591, Danio_rerio.ENSDARP00000061852, Danio_rerio.ENSDARP00000122727, Danio_rerio.ENSDARP00000136890, Danio_rerio.ENSDARP00000142911, Danio_rerio.ENSDARP00000150299, Droso…
OG0000762: Caenorhabditis_elegans.WBGene00019185.1, Canis_familiaris.ENSCAFP00000003199, Canis_familiaris.ENSCAFP00000026471, Canis_familiaris.ENSCAFP00000034327, Canis_familiaris.ENSCAFP00000038311, Ciona_intestinalis.ENSCINP00000021924, Ciona_intestinalis.ENSCINP00000022045, Danio_rerio.ENSDARP00000013248, Danio_rerio.ENSDARP00000020552, Danio_rerio.ENSDARP00000037516, Danio_rerio.ENSDARP000000…
OG0000763: Caenorhabditis_elegans.WBGene00001145.1, Caenorhabditis_elegans.WBGene00001179.1, Canis_familiaris.ENSCAFP00000016421, Canis_familiaris.ENSCAFP00000023049, Canis_familiaris.ENSCAFP00000044202, Canis_familiaris.ENSCAFP00000060980, Ciona_intestinalis.ENSCINP00000031472, Danio_rerio.ENSDARP00000113154, Danio_rerio.ENSDARP00000119059, Danio_rerio.ENSDARP00000145833, Danio_rerio.ENSDARP0000…
OG0000764: Caenorhabditis_elegans.WBGene00001679.1, Canis_familiaris.ENSCAFP00000016683, Canis_familiaris.ENSCAFP00000028342, Canis_familiaris.ENSCAFP00000033929, Canis_familiaris.ENSCAFP00000058821, Ciona_intestinalis.ENSCINP00000007802, Danio_rerio.ENSDARP00000010862, Danio_rerio.ENSDARP00000017443, Danio_rerio.ENSDARP00000051230, Danio_rerio.ENSDARP00000120734, Danio_rerio.ENSDARP00000133655, …
OG0000765: Caenorhabditis_elegans.WBGene00002987.1, Caenorhabditis_elegans.WBGene00006654.1, Canis_familiaris.ENSCAFP00000016688, Canis_familiaris.ENSCAFP00000029999, Canis_familiaris.ENSCAFP00000042212, Canis_familiaris.ENSCAFP00000043085, Danio_rerio.ENSDARP00000017657, Danio_rerio.ENSDARP00000028001, Danio_rerio.ENSDARP00000054806, Danio_rerio.ENSDARP00000068452, Danio_rerio.ENSDARP00000121291…
OG0000766: Caenorhabditis_elegans.WBGene00004438.1, Caenorhabditis_elegans.WBGene00004439.1, Canis_familiaris.ENSCAFP00000026075, Canis_familiaris.ENSCAFP00000027708, Canis_familiaris.ENSCAFP00000034417, Canis_familiaris.ENSCAFP00000035902, Canis_familiaris.ENSCAFP00000036939, Canis_familiaris.ENSCAFP00000038393, Canis_familiaris.ENSCAFP00000038795, Canis_familiaris.ENSCAFP00000038842, Canis_fami…
OG0000767: Caenorhabditis_elegans.WBGene00004698.1, Caenorhabditis_elegans.WBGene00004699.1, Canis_familiaris.ENSCAFP00000017146, Canis_familiaris.ENSCAFP00000024403, Canis_familiaris.ENSCAFP00000042621, Ciona_intestinalis.ENSCINP00000010229, Ciona_intestinalis.ENSCINP00000014783, Ciona_intestinalis.ENSCINP00000031593, Ciona_intestinalis.ENSCINP00000034568, Danio_rerio.ENSDARP00000022089, Danio_r…
OG0000768: Caenorhabditis_elegans.WBGene00004804.1, Caenorhabditis_elegans.WBGene00020961.1, Canis_familiaris.ENSCAFP00000004239, Canis_familiaris.ENSCAFP00000030651, Canis_familiaris.ENSCAFP00000033899, Canis_familiaris.ENSCAFP00000037844, Ciona_intestinalis.ENSCINP00000012430, Ciona_intestinalis.ENSCINP00000024999, Danio_rerio.ENSDARP00000002745, Danio_rerio.ENSDARP00000036561, Danio_rerio.ENSD…
OG0000769: Caenorhabditis_elegans.WBGene00009001.1, Caenorhabditis_elegans.WBGene00010060.1, Caenorhabditis_elegans.WBGene00010661.1, Caenorhabditis_elegans.WBGene00014260.1, Caenorhabditis_elegans.WBGene00015332.1, Caenorhabditis_elegans.WBGene00016419.1, Caenorhabditis_elegans.WBGene00021553.1, Caenorhabditis_elegans.WBGene00022231.1, Canis_familiaris.ENSCAFP00000006504, Canis_familiaris.ENSCAF…
OG0000770: Caenorhabditis_elegans.WBGene00009174.1, Canis_familiaris.ENSCAFP00000032113, Canis_familiaris.ENSCAFP00000037709, Canis_familiaris.ENSCAFP00000048410, Canis_familiaris.ENSCAFP00000065297, Ciona_intestinalis.ENSCINP00000026612, Danio_rerio.ENSDARP00000008140, Danio_rerio.ENSDARP00000044234, Danio_rerio.ENSDARP00000050761, Danio_rerio.ENSDARP00000091924, Danio_rerio.ENSDARP00000120071, …
OG0000771: Caenorhabditis_elegans.WBGene00009477.1, Canis_familiaris.ENSCAFP00000025895, Ciona_intestinalis.ENSCINP00000010196, Danio_rerio.ENSDARP00000093768, Danio_rerio.ENSDARP00000098190, Danio_rerio.ENSDARP00000099598, Danio_rerio.ENSDARP00000099851, Danio_rerio.ENSDARP00000109866, Danio_rerio.ENSDARP00000113241, Danio_rerio.ENSDARP00000121148, Danio_rerio.ENSDARP00000121638, Danio_rerio.ENS…
OG0000772: Caenorhabditis_elegans.WBGene00011306.1, Canis_familiaris.ENSCAFP00000020307, Canis_familiaris.ENSCAFP00000058489, Canis_familiaris.ENSCAFP00000062221, Canis_familiaris.ENSCAFP00000065617, Ciona_intestinalis.ENSCINP00000008235, Ciona_intestinalis.ENSCINP00000012664, Ciona_intestinalis.ENSCINP00000035503, Danio_rerio.ENSDARP00000005435, Danio_rerio.ENSDARP00000047012, Danio_rerio.ENSDAR…
OG0000773: Caenorhabditis_elegans.WBGene00013477.1, Caenorhabditis_elegans.WBGene00018218.1, Caenorhabditis_elegans.WBGene00021327.1, Canis_familiaris.ENSCAFP00000007381, Canis_familiaris.ENSCAFP00000044703, Canis_familiaris.ENSCAFP00000053029, Canis_familiaris.ENSCAFP00000059981, Ciona_intestinalis.ENSCINP00000001993, Ciona_intestinalis.ENSCINP00000002414, Ciona_intestinalis.ENSCINP00000007360, …
OG0000774: Caenorhabditis_elegans.WBGene00019322.1, Canis_familiaris.ENSCAFP00000002201, Canis_familiaris.ENSCAFP00000011145, Canis_familiaris.ENSCAFP00000029308, Ciona_intestinalis.ENSCINP00000006840, Ciona_intestinalis.ENSCINP00000011751, Danio_rerio.ENSDARP00000002844, Danio_rerio.ENSDARP00000073256, Danio_rerio.ENSDARP00000111142, Danio_rerio.ENSDARP00000126506, Danio_rerio.ENSDARP00000144629…
OG0000775: Caenorhabditis_elegans.WBGene00022719.1, Canis_familiaris.ENSCAFP00000003118, Canis_familiaris.ENSCAFP00000019265, Canis_familiaris.ENSCAFP00000019855, Canis_familiaris.ENSCAFP00000024969, Canis_familiaris.ENSCAFP00000041833, Ciona_intestinalis.ENSCINP00000003914, Danio_rerio.ENSDARP00000012861, Danio_rerio.ENSDARP00000022009, Danio_rerio.ENSDARP00000042188, Danio_rerio.ENSDARP00000071…
OG0000776: Canis_familiaris.ENSCAFP00000002219, Canis_familiaris.ENSCAFP00000009013, Canis_familiaris.ENSCAFP00000041371, Ciona_intestinalis.ENSCINP00000003385, Ciona_intestinalis.ENSCINP00000024563, Ciona_intestinalis.ENSCINP00000033931, Ciona_intestinalis.ENSCINP00000034110, Danio_rerio.ENSDARP00000084598, Danio_rerio.ENSDARP00000102786, Danio_rerio.ENSDARP00000123199, Danio_rerio.ENSDARP000001…
OG0000777: Canis_familiaris.ENSCAFP00000011026, Canis_familiaris.ENSCAFP00000028921, Canis_familiaris.ENSCAFP00000037527, Canis_familiaris.ENSCAFP00000054576, Ciona_intestinalis.ENSCINP00000012576, Ciona_intestinalis.ENSCINP00000027962, Danio_rerio.ENSDARP00000006940, Danio_rerio.ENSDARP00000012226, Danio_rerio.ENSDARP00000020280, Danio_rerio.ENSDARP00000033750, Danio_rerio.ENSDARP00000095198, Da…
OG0000778: Canis_familiaris.ENSCAFP00000004320, Canis_familiaris.ENSCAFP00000009896, Canis_familiaris.ENSCAFP00000044795, Danio_rerio.ENSDARP00000058065, Danio_rerio.ENSDARP00000108341, Danio_rerio.ENSDARP00000129538, Danio_rerio.ENSDARP00000140621, Danio_rerio.ENSDARP00000148860, Danio_rerio.ENSDARP00000157664, Gallus_gallus.ENSGALP00000015782, Gallus_gallus.ENSGALP00000051842, Gallus_gallus.ENS…
OG0000779: Canis_familiaris.ENSCAFP00000030030, Canis_familiaris.ENSCAFP00000030036, Canis_familiaris.ENSCAFP00000030040, Canis_familiaris.ENSCAFP00000049139, Ciona_intestinalis.ENSCINP00000003869, Ciona_intestinalis.ENSCINP00000006764, Ciona_intestinalis.ENSCINP00000014622, Ciona_intestinalis.ENSCINP00000033807, Ciona_intestinalis.ENSCINP00000036237, Danio_rerio.ENSDARP00000127686, Danio_rerio.E…
OG0000780: Canis_familiaris.ENSCAFP00000009709, Canis_familiaris.ENSCAFP00000009710, Canis_familiaris.ENSCAFP00000014753, Canis_familiaris.ENSCAFP00000049534, Canis_familiaris.ENSCAFP00000059302, Canis_familiaris.ENSCAFP00000060619, Canis_familiaris.ENSCAFP00000064218, Danio_rerio.ENSDARP00000121961, Danio_rerio.ENSDARP00000140208, Gallus_gallus.ENSGALP00000006733, Gallus_gallus.ENSGALP0000000673…
OG0000781: Danio_rerio.ENSDARP00000057917, Danio_rerio.ENSDARP00000091108, Danio_rerio.ENSDARP00000102973, Danio_rerio.ENSDARP00000113107, Danio_rerio.ENSDARP00000113442, Danio_rerio.ENSDARP00000113525, Danio_rerio.ENSDARP00000113594, Danio_rerio.ENSDARP00000114022, Danio_rerio.ENSDARP00000114094, Danio_rerio.ENSDARP00000114640, Danio_rerio.ENSDARP00000114861, Danio_rerio.ENSDARP00000115757, Dani…
OG0000782: Drosophila_melanogaster.FBpp0072260, Drosophila_melanogaster.FBpp0072261, Drosophila_melanogaster.FBpp0072283, Drosophila_melanogaster.FBpp0084710, Drosophila_melanogaster.FBpp0085748, Drosophila_melanogaster.FBpp0085749, Drosophila_melanogaster.FBpp0086436, Drosophila_melanogaster.FBpp0087177, Drosophila_melanogaster.FBpp0090991, Drosophila_melanogaster.FBpp0090992, Drosophila_melanog…
OG0000783: Homo_sapiens.ENSP00000375608, Homo_sapiens.ENSP00000477819, Homo_sapiens.ENSP00000478023, Homo_sapiens.ENSP00000478110, Homo_sapiens.ENSP00000478759, Homo_sapiens.ENSP00000478871, Homo_sapiens.ENSP00000478978, Homo_sapiens.ENSP00000479177, Homo_sapiens.ENSP00000479610, Homo_sapiens.ENSP00000480070, Homo_sapiens.ENSP00000480456, Homo_sapiens.ENSP00000480934, Homo_sapiens.ENSP00000481282…
OG0000784: Mus_musculus.ENSMUSP00000039794, Mus_musculus.ENSMUSP00000059554, Mus_musculus.ENSMUSP00000075179, Mus_musculus.ENSMUSP00000079137, Mus_musculus.ENSMUSP00000080438, Mus_musculus.ENSMUSP00000081167, Mus_musculus.ENSMUSP00000086074, Mus_musculus.ENSMUSP00000089493, Mus_musculus.ENSMUSP00000089494, Mus_musculus.ENSMUSP00000090425, Mus_musculus.ENSMUSP00000101345, Mus_musculus.ENSMUSP00000…
OG0000785: Canis_familiaris.ENSCAFP00000013069, Canis_familiaris.ENSCAFP00000016165, Canis_familiaris.ENSCAFP00000030827, Canis_familiaris.ENSCAFP00000054703, Ciona_intestinalis.ENSCINP00000008490, Danio_rerio.ENSDARP00000018280, Danio_rerio.ENSDARP00000113855, Drosophila_melanogaster.FBpp0111504, Gallus_gallus.ENSGALP00000026898, Gallus_gallus.ENSGALP00000057266, Homo_sapiens.ENSP00000217999, Ho…
OG0000786: Caenorhabditis_elegans.WBGene00007772.1, Caenorhabditis_elegans.WBGene00043705.1, Caenorhabditis_elegans.WBGene00044651.1, Canis_familiaris.ENSCAFP00000001811, Canis_familiaris.ENSCAFP00000013621, Canis_familiaris.ENSCAFP00000019211, Canis_familiaris.ENSCAFP00000037202, Ciona_intestinalis.ENSCINP00000030315, Danio_rerio.ENSDARP00000054459, Danio_rerio.ENSDARP00000062854, Danio_rerio.EN…
OG0000787: Caenorhabditis_elegans.WBGene00007067.1, Canis_familiaris.ENSCAFP00000002105, Canis_familiaris.ENSCAFP00000022676, Canis_familiaris.ENSCAFP00000061143, Ciona_intestinalis.ENSCINP00000005725, Ciona_intestinalis.ENSCINP00000008603, Ciona_intestinalis.ENSCINP00000008606, Ciona_intestinalis.ENSCINP00000022167, Ciona_intestinalis.ENSCINP00000029688, Ciona_intestinalis.ENSCINP00000030871, Da…
OG0000788: Caenorhabditis_elegans.WBGene00006745.1, Canis_familiaris.ENSCAFP00000009421, Canis_familiaris.ENSCAFP00000015025, Canis_familiaris.ENSCAFP00000043797, Canis_familiaris.ENSCAFP00000058713, Ciona_intestinalis.ENSCINP00000019489, Danio_rerio.ENSDARP00000112161, Danio_rerio.ENSDARP00000131590, Danio_rerio.ENSDARP00000133154, Danio_rerio.ENSDARP00000139881, Danio_rerio.ENSDARP00000147126, …
OG0000789: Canis_familiaris.ENSCAFP00000038173, Canis_familiaris.ENSCAFP00000054743, Canis_familiaris.ENSCAFP00000065999, Canis_familiaris.ENSCAFP00000066796, Ciona_intestinalis.ENSCINP00000030583, Danio_rerio.ENSDARP00000096365, Danio_rerio.ENSDARP00000100086, Danio_rerio.ENSDARP00000120435, Danio_rerio.ENSDARP00000130343, Danio_rerio.ENSDARP00000137646, Danio_rerio.ENSDARP00000139416, Danio_rer…
OG0000790: Caenorhabditis_elegans.WBGene00002216.1, Caenorhabditis_elegans.WBGene00002225.1, Caenorhabditis_elegans.WBGene00002226.1, Caenorhabditis_elegans.WBGene00002227.1, Canis_familiaris.ENSCAFP00000001402, Canis_familiaris.ENSCAFP00000041290, Canis_familiaris.ENSCAFP00000056671, Ciona_intestinalis.ENSCINP00000001181, Ciona_intestinalis.ENSCINP00000024348, Danio_rerio.ENSDARP00000013224, Dan…
OG0000791: Caenorhabditis_elegans.WBGene00006364.1, Canis_familiaris.ENSCAFP00000005705, Canis_familiaris.ENSCAFP00000041456, Canis_familiaris.ENSCAFP00000045540, Canis_familiaris.ENSCAFP00000054088, Canis_familiaris.ENSCAFP00000066615, Ciona_intestinalis.ENSCINP00000012503, Danio_rerio.ENSDARP00000103774, Danio_rerio.ENSDARP00000119723, Danio_rerio.ENSDARP00000127938, Danio_rerio.ENSDARP00000139…
OG0000792: Caenorhabditis_elegans.WBGene00006437.1, Canis_familiaris.ENSCAFP00000003155, Canis_familiaris.ENSCAFP00000051033, Canis_familiaris.ENSCAFP00000061043, Canis_familiaris.ENSCAFP00000063659, Canis_familiaris.ENSCAFP00000064485, Ciona_intestinalis.ENSCINP00000031536, Ciona_intestinalis.ENSCINP00000033669, Ciona_intestinalis.ENSCINP00000034577, Danio_rerio.ENSDARP00000040455, Danio_rerio.E…
OG0000793: Caenorhabditis_elegans.WBGene00018019.1, Canis_familiaris.ENSCAFP00000007818, Canis_familiaris.ENSCAFP00000012387, Canis_familiaris.ENSCAFP00000017519, Danio_rerio.ENSDARP00000069715, Danio_rerio.ENSDARP00000073523, Danio_rerio.ENSDARP00000105139, Danio_rerio.ENSDARP00000112991, Danio_rerio.ENSDARP00000114907, Danio_rerio.ENSDARP00000125456, Danio_rerio.ENSDARP00000145126, Danio_rerio.…
OG0000794: Canis_familiaris.ENSCAFP00000014298, Canis_familiaris.ENSCAFP00000016985, Canis_familiaris.ENSCAFP00000044862, Canis_familiaris.ENSCAFP00000066189, Danio_rerio.ENSDARP00000064614, Danio_rerio.ENSDARP00000115616, Danio_rerio.ENSDARP00000127095, Danio_rerio.ENSDARP00000127435, Danio_rerio.ENSDARP00000140642, Danio_rerio.ENSDARP00000145676, Danio_rerio.ENSDARP00000148296, Danio_rerio.ENSD…
OG0000795: Caenorhabditis_elegans.WBGene00001320.1, Caenorhabditis_elegans.WBGene00008123.1, Caenorhabditis_elegans.WBGene00009686.1, Caenorhabditis_elegans.WBGene00010510.1, Caenorhabditis_elegans.WBGene00010701.1, Caenorhabditis_elegans.WBGene00017532.1, Canis_familiaris.ENSCAFP00000018762, Canis_familiaris.ENSCAFP00000036596, Ciona_intestinalis.ENSCINP00000033432, Danio_rerio.ENSDARP0000001384…
OG0000796: Caenorhabditis_elegans.WBGene00000412.1, Caenorhabditis_elegans.WBGene00008296.1, Caenorhabditis_elegans.WBGene00008297.1, Caenorhabditis_elegans.WBGene00010470.1, Caenorhabditis_elegans.WBGene00010471.1, Caenorhabditis_elegans.WBGene00010472.1, Caenorhabditis_elegans.WBGene00010473.1, Caenorhabditis_elegans.WBGene00012987.1, Caenorhabditis_elegans.WBGene00013266.1, Caenorhabditis_eleg…
OG0000797: Caenorhabditis_elegans.WBGene00000488.1, Caenorhabditis_elegans.WBGene00001136.1, Caenorhabditis_elegans.WBGene00002123.1, Caenorhabditis_elegans.WBGene00002124.1, Caenorhabditis_elegans.WBGene00002125.1, Caenorhabditis_elegans.WBGene00002127.1, Caenorhabditis_elegans.WBGene00002128.1, Caenorhabditis_elegans.WBGene00002129.1, Caenorhabditis_elegans.WBGene00002130.1, Caenorhabditis_eleg…
OG0000798: Caenorhabditis_elegans.WBGene00002179.1, Canis_familiaris.ENSCAFP00000012024, Canis_familiaris.ENSCAFP00000029486, Canis_familiaris.ENSCAFP00000034708, Canis_familiaris.ENSCAFP00000043625, Canis_familiaris.ENSCAFP00000062809, Ciona_intestinalis.ENSCINP00000030380, Danio_rerio.ENSDARP00000043428, Danio_rerio.ENSDARP00000077277, Danio_rerio.ENSDARP00000089852, Danio_rerio.ENSDARP00000137…
OG0000799: Caenorhabditis_elegans.WBGene00006406.1, Canis_familiaris.ENSCAFP00000000489, Canis_familiaris.ENSCAFP00000008275, Canis_familiaris.ENSCAFP00000055135, Canis_familiaris.ENSCAFP00000064363, Ciona_intestinalis.ENSCINP00000008887, Danio_rerio.ENSDARP00000048706, Danio_rerio.ENSDARP00000051181, Danio_rerio.ENSDARP00000083341, Danio_rerio.ENSDARP00000121347, Danio_rerio.ENSDARP00000131286, …
OG0000800: Caenorhabditis_elegans.WBGene00006783.1, Caenorhabditis_elegans.WBGene00012487.1, Caenorhabditis_elegans.WBGene00012529.1, Caenorhabditis_elegans.WBGene00017663.1, Caenorhabditis_elegans.WBGene00019837.1, Caenorhabditis_elegans.WBGene00021156.1, Caenorhabditis_elegans.WBGene00022012.1, Canis_familiaris.ENSCAFP00000013195, Ciona_intestinalis.ENSCINP00000003553, Ciona_intestinalis.ENSCIN…
OG0000801: Caenorhabditis_elegans.WBGene00006861.1, Canis_familiaris.ENSCAFP00000006023, Canis_familiaris.ENSCAFP00000016721, Canis_familiaris.ENSCAFP00000016971, Canis_familiaris.ENSCAFP00000041203, Ciona_intestinalis.ENSCINP00000015262, Danio_rerio.ENSDARP00000043800, Danio_rerio.ENSDARP00000068588, Danio_rerio.ENSDARP00000115937, Danio_rerio.ENSDARP00000139590, Danio_rerio.ENSDARP00000143613, …
OG0000802: Caenorhabditis_elegans.WBGene00007203.1, Caenorhabditis_elegans.WBGene00007204.1, Caenorhabditis_elegans.WBGene00007404.1, Caenorhabditis_elegans.WBGene00007808.1, Caenorhabditis_elegans.WBGene00009340.1, Caenorhabditis_elegans.WBGene00011868.1, Caenorhabditis_elegans.WBGene00013520.1, Caenorhabditis_elegans.WBGene00013921.1, Caenorhabditis_elegans.WBGene00014989.1, Caenorhabditis_eleg…
OG0000803: Caenorhabditis_elegans.WBGene00007339.1, Caenorhabditis_elegans.WBGene00007545.1, Caenorhabditis_elegans.WBGene00009081.1, Caenorhabditis_elegans.WBGene00013292.1, Caenorhabditis_elegans.WBGene00019746.1, Caenorhabditis_elegans.WBGene00044589.1, Caenorhabditis_elegans.WBGene00077490.1, Canis_familiaris.ENSCAFP00000048387, Ciona_intestinalis.ENSCINP00000003502, Ciona_intestinalis.ENSCIN…
OG0000804: Caenorhabditis_elegans.WBGene00007388.1, Caenorhabditis_elegans.WBGene00018138.1, Caenorhabditis_elegans.WBGene00044738.1, Canis_familiaris.ENSCAFP00000015437, Canis_familiaris.ENSCAFP00000017520, Canis_familiaris.ENSCAFP00000022443, Canis_familiaris.ENSCAFP00000036880, Ciona_intestinalis.ENSCINP00000019956, Ciona_intestinalis.ENSCINP00000029060, Ciona_intestinalis.ENSCINP00000031863, …
OG0000805: Caenorhabditis_elegans.WBGene00008832.1, Caenorhabditis_elegans.WBGene00016981.1, Canis_familiaris.ENSCAFP00000018591, Canis_familiaris.ENSCAFP00000020796, Ciona_intestinalis.ENSCINP00000007689, Ciona_intestinalis.ENSCINP00000013972, Ciona_intestinalis.ENSCINP00000033997, Danio_rerio.ENSDARP00000006917, Danio_rerio.ENSDARP00000070318, Danio_rerio.ENSDARP00000075874, Danio_rerio.ENSDARP…
OG0000806: Caenorhabditis_elegans.WBGene00009360.1, Caenorhabditis_elegans.WBGene00016882.1, Caenorhabditis_elegans.WBGene00017212.1, Caenorhabditis_elegans.WBGene00017516.1, Caenorhabditis_elegans.WBGene00017517.1, Caenorhabditis_elegans.WBGene00017518.1, Caenorhabditis_elegans.WBGene00017519.1, Caenorhabditis_elegans.WBGene00017521.1, Caenorhabditis_elegans.WBGene00017522.1, Caenorhabditis_eleg…
OG0000807: Caenorhabditis_elegans.WBGene00009389.1, Canis_familiaris.ENSCAFP00000002216, Canis_familiaris.ENSCAFP00000012067, Canis_familiaris.ENSCAFP00000022982, Canis_familiaris.ENSCAFP00000025136, Canis_familiaris.ENSCAFP00000059827, Ciona_intestinalis.ENSCINP00000029646, Danio_rerio.ENSDARP00000043381, Danio_rerio.ENSDARP00000052991, Danio_rerio.ENSDARP00000106942, Danio_rerio.ENSDARP00000127…
OG0000808: Caenorhabditis_elegans.WBGene00010356.1, Canis_familiaris.ENSCAFP00000016186, Canis_familiaris.ENSCAFP00000016449, Canis_familiaris.ENSCAFP00000020520, Canis_familiaris.ENSCAFP00000056718, Ciona_intestinalis.ENSCINP00000009426, Danio_rerio.ENSDARP00000018976, Danio_rerio.ENSDARP00000079306, Danio_rerio.ENSDARP00000098755, Danio_rerio.ENSDARP00000102347, Danio_rerio.ENSDARP00000108033, …
OG0000809: Caenorhabditis_elegans.WBGene00013575.1, Caenorhabditis_elegans.WBGene00022037.1, Canis_familiaris.ENSCAFP00000011446, Canis_familiaris.ENSCAFP00000039687, Canis_familiaris.ENSCAFP00000058593, Ciona_intestinalis.ENSCINP00000005870, Ciona_intestinalis.ENSCINP00000005887, Danio_rerio.ENSDARP00000039916, Danio_rerio.ENSDARP00000053749, Danio_rerio.ENSDARP00000109890, Danio_rerio.ENSDARP00…
OG0000810: Caenorhabditis_elegans.WBGene00022336.1, Canis_familiaris.ENSCAFP00000002207, Canis_familiaris.ENSCAFP00000037798, Canis_familiaris.ENSCAFP00000042568, Canis_familiaris.ENSCAFP00000046651, Canis_familiaris.ENSCAFP00000052740, Canis_familiaris.ENSCAFP00000053420, Canis_familiaris.ENSCAFP00000055744, Canis_familiaris.ENSCAFP00000061342, Canis_familiaris.ENSCAFP00000061528, Canis_familiar…
OG0000811: Canis_familiaris.ENSCAFP00000040443, Canis_familiaris.ENSCAFP00000053981, Danio_rerio.ENSDARP00000067856, Danio_rerio.ENSDARP00000077842, Danio_rerio.ENSDARP00000102026, Danio_rerio.ENSDARP00000123580, Danio_rerio.ENSDARP00000145841, Gallus_gallus.ENSGALP00000021171, Homo_sapiens.ENSP00000266383, Homo_sapiens.ENSP00000328277, Monodelphis_domestica.ENSMODP00000035505, Mus_musculus.ENSMU…
OG0000812: Canis_familiaris.ENSCAFP00000035583, Homo_sapiens.ENSP00000331823, Homo_sapiens.ENSP00000480613, Homo_sapiens.ENSP00000486671, Mus_musculus.ENSMUSP00000071918, Mus_musculus.ENSMUSP00000078926, Mus_musculus.ENSMUSP00000079005, Mus_musculus.ENSMUSP00000146417, Mus_musculus.ENSMUSP00000147194, Mus_musculus.ENSMUSP00000147623, Mus_musculus.ENSMUSP00000147652, Mus_musculus.ENSMUSP0000014771…
OG0000813: Canis_familiaris.ENSCAFP00000015048, Danio_rerio.ENSDARP00000055298, Danio_rerio.ENSDARP00000114109, Gallus_gallus.ENSGALP00000015633, Gallus_gallus.ENSGALP00000020651, Homo_sapiens.ENSP00000480195, Monodelphis_domestica.ENSMODP00000014194, Mus_musculus.ENSMUSP00000017208, Mus_musculus.ENSMUSP00000021779, Mus_musculus.ENSMUSP00000023602, Mus_musculus.ENSMUSP00000046522, Mus_musculus.EN…
OG0000814: Danio_rerio.ENSDARP00000129973, Danio_rerio.ENSDARP00000130437, Danio_rerio.ENSDARP00000130765, Danio_rerio.ENSDARP00000130775, Danio_rerio.ENSDARP00000130816, Danio_rerio.ENSDARP00000130993, Danio_rerio.ENSDARP00000131210, Danio_rerio.ENSDARP00000131901, Danio_rerio.ENSDARP00000132201, Danio_rerio.ENSDARP00000132334, Danio_rerio.ENSDARP00000132479, Danio_rerio.ENSDARP00000132605, Dani…
OG0000815: Homo_sapiens.ENSP00000291860, Homo_sapiens.ENSP00000477652, Homo_sapiens.ENSP00000477728, Homo_sapiens.ENSP00000477820, Homo_sapiens.ENSP00000477890, Homo_sapiens.ENSP00000478200, Homo_sapiens.ENSP00000478247, Homo_sapiens.ENSP00000478304, Homo_sapiens.ENSP00000478344, Homo_sapiens.ENSP00000478410, Homo_sapiens.ENSP00000478741, Homo_sapiens.ENSP00000479596, Homo_sapiens.ENSP00000479747…
OG0000816: Caenorhabditis_elegans.WBGene00022235.1, Canis_familiaris.ENSCAFP00000000343, Canis_familiaris.ENSCAFP00000049251, Canis_familiaris.ENSCAFP00000063511, Ciona_intestinalis.ENSCINP00000007991, Ciona_intestinalis.ENSCINP00000028810, Danio_rerio.ENSDARP00000005968, Danio_rerio.ENSDARP00000092188, Danio_rerio.ENSDARP00000124217, Danio_rerio.ENSDARP00000137921, Danio_rerio.ENSDARP00000155641…
OG0000817: Canis_familiaris.ENSCAFP00000003082, Canis_familiaris.ENSCAFP00000016914, Danio_rerio.ENSDARP00000031910, Danio_rerio.ENSDARP00000057760, Danio_rerio.ENSDARP00000089098, Danio_rerio.ENSDARP00000098720, Danio_rerio.ENSDARP00000104798, Danio_rerio.ENSDARP00000117743, Danio_rerio.ENSDARP00000122964, Danio_rerio.ENSDARP00000128845, Danio_rerio.ENSDARP00000133469, Danio_rerio.ENSDARP0000014…
OG0000818: Canis_familiaris.ENSCAFP00000018592, Canis_familiaris.ENSCAFP00000021437, Ciona_intestinalis.ENSCINP00000015655, Ciona_intestinalis.ENSCINP00000019959, Ciona_intestinalis.ENSCINP00000020188, Ciona_intestinalis.ENSCINP00000022939, Ciona_intestinalis.ENSCINP00000026708, Danio_rerio.ENSDARP00000107933, Danio_rerio.ENSDARP00000128432, Danio_rerio.ENSDARP00000129600, Gallus_gallus.ENSGALP00…
OG0000819: Caenorhabditis_elegans.WBGene00007387.1, Canis_familiaris.ENSCAFP00000014261, Canis_familiaris.ENSCAFP00000025742, Ciona_intestinalis.ENSCINP00000008395, Ciona_intestinalis.ENSCINP00000015317, Ciona_intestinalis.ENSCINP00000031220, Ciona_intestinalis.ENSCINP00000034292, Danio_rerio.ENSDARP00000042048, Danio_rerio.ENSDARP00000051525, Danio_rerio.ENSDARP00000134388, Drosophila_melanogast…
OG0000820: Caenorhabditis_elegans.WBGene00019030.1, Canis_familiaris.ENSCAFP00000027086, Canis_familiaris.ENSCAFP00000035915, Canis_familiaris.ENSCAFP00000059769, Ciona_intestinalis.ENSCINP00000006475, Ciona_intestinalis.ENSCINP00000033727, Ciona_intestinalis.ENSCINP00000034303, Ciona_intestinalis.ENSCINP00000035597, Danio_rerio.ENSDARP00000114515, Danio_rerio.ENSDARP00000118056, Danio_rerio.ENSD…
OG0000821: Mnemiopsis_leidyi.ML01383a-PA, Mnemiopsis_leidyi.ML019128a-PA, Mnemiopsis_leidyi.ML04751a-PA, Mnemiopsis_leidyi.ML04951a-PA, Mnemiopsis_leidyi.ML05094a-PA, Mnemiopsis_leidyi.ML056514a-PA, Mnemiopsis_leidyi.ML07848a-PA, Mnemiopsis_leidyi.ML08232a-PA, Mnemiopsis_leidyi.ML10424a-PA, Mnemiopsis_leidyi.ML106631a-PA, Mnemiopsis_leidyi.ML11781a-PA, Mnemiopsis_leidyi.ML14091a-PA, Mnemiopsis_le…
OG0000822: Caenorhabditis_elegans.WBGene00001414.1, Caenorhabditis_elegans.WBGene00020262.1, Canis_familiaris.ENSCAFP00000003505, Canis_familiaris.ENSCAFP00000040129, Canis_familiaris.ENSCAFP00000056007, Ciona_intestinalis.ENSCINP00000017152, Ciona_intestinalis.ENSCINP00000033957, Danio_rerio.ENSDARP00000005170, Danio_rerio.ENSDARP00000077055, Danio_rerio.ENSDARP00000117746, Gallus_gallus.ENSGALP…
OG0000823: Caenorhabditis_elegans.WBGene00006508.1, Canis_familiaris.ENSCAFP00000010541, Canis_familiaris.ENSCAFP00000023638, Canis_familiaris.ENSCAFP00000057154, Canis_familiaris.ENSCAFP00000061457, Ciona_intestinalis.ENSCINP00000024019, Danio_rerio.ENSDARP00000023241, Danio_rerio.ENSDARP00000089676, Danio_rerio.ENSDARP00000104095, Danio_rerio.ENSDARP00000113558, Danio_rerio.ENSDARP00000121587, …
OG0000824: Caenorhabditis_elegans.WBGene00000996.1, Caenorhabditis_elegans.WBGene00011094.1, Canis_familiaris.ENSCAFP00000017789, Canis_familiaris.ENSCAFP00000026420, Canis_familiaris.ENSCAFP00000037502, Canis_familiaris.ENSCAFP00000056508, Ciona_intestinalis.ENSCINP00000016773, Ciona_intestinalis.ENSCINP00000021977, Danio_rerio.ENSDARP00000040954, Danio_rerio.ENSDARP00000059139, Danio_rerio.ENSD…
OG0000825: Caenorhabditis_elegans.WBGene00020936.1, Caenorhabditis_elegans.WBGene00022253.1, Canis_familiaris.ENSCAFP00000000471, Canis_familiaris.ENSCAFP00000000476, Canis_familiaris.ENSCAFP00000010469, Canis_familiaris.ENSCAFP00000026104, Canis_familiaris.ENSCAFP00000060155, Canis_familiaris.ENSCAFP00000064228, Ciona_intestinalis.ENSCINP00000003632, Danio_rerio.ENSDARP00000027385, Danio_rerio.E…
OG0000826: Canis_familiaris.ENSCAFP00000028783, Canis_familiaris.ENSCAFP00000063235, Canis_familiaris.ENSCAFP00000063644, Danio_rerio.ENSDARP00000050897, Danio_rerio.ENSDARP00000073319, Danio_rerio.ENSDARP00000127586, Danio_rerio.ENSDARP00000128024, Danio_rerio.ENSDARP00000137221, Danio_rerio.ENSDARP00000157621, Gallus_gallus.ENSGALP00000008924, Gallus_gallus.ENSGALP00000034504, Gallus_gallus.ENS…
OG0000827: Caenorhabditis_elegans.WBGene00000001.1, Canis_familiaris.ENSCAFP00000006438, Canis_familiaris.ENSCAFP00000011322, Canis_familiaris.ENSCAFP00000022072, Ciona_intestinalis.ENSCINP00000024452, Ciona_intestinalis.ENSCINP00000024453, Danio_rerio.ENSDARP00000040333, Danio_rerio.ENSDARP00000056212, Danio_rerio.ENSDARP00000130009, Danio_rerio.ENSDARP00000130273, Danio_rerio.ENSDARP00000149498…
OG0000828: Caenorhabditis_elegans.WBGene00000228.1, Caenorhabditis_elegans.WBGene00019792.1, Canis_familiaris.ENSCAFP00000008756, Canis_familiaris.ENSCAFP00000016032, Canis_familiaris.ENSCAFP00000018519, Canis_familiaris.ENSCAFP00000048269, Ciona_intestinalis.ENSCINP00000031338, Danio_rerio.ENSDARP00000000803, Danio_rerio.ENSDARP00000005224, Danio_rerio.ENSDARP00000115698, Danio_rerio.ENSDARP0000…
OG0000829: Caenorhabditis_elegans.WBGene00000528.1, Caenorhabditis_elegans.WBGene00000529.1, Caenorhabditis_elegans.WBGene00000530.1, Caenorhabditis_elegans.WBGene00000531.1, Canis_familiaris.ENSCAFP00000018866, Canis_familiaris.ENSCAFP00000050403, Canis_familiaris.ENSCAFP00000064086, Ciona_intestinalis.ENSCINP00000033063, Danio_rerio.ENSDARP00000030506, Danio_rerio.ENSDARP00000041093, Danio_reri…
OG0000830: Caenorhabditis_elegans.WBGene00000781.1, Caenorhabditis_elegans.WBGene00000782.1, Caenorhabditis_elegans.WBGene00000783.1, Caenorhabditis_elegans.WBGene00000784.1, Caenorhabditis_elegans.WBGene00000785.1, Caenorhabditis_elegans.WBGene00000786.1, Caenorhabditis_elegans.WBGene00009158.1, Caenorhabditis_elegans.WBGene00009347.1, Caenorhabditis_elegans.WBGene00010204.1, Caenorhabditis_eleg…
OG0000831: Caenorhabditis_elegans.WBGene00002192.1, Canis_familiaris.ENSCAFP00000011253, Canis_familiaris.ENSCAFP00000025258, Canis_familiaris.ENSCAFP00000038060, Canis_familiaris.ENSCAFP00000051054, Danio_rerio.ENSDARP00000063937, Danio_rerio.ENSDARP00000082779, Danio_rerio.ENSDARP00000103727, Danio_rerio.ENSDARP00000129803, Danio_rerio.ENSDARP00000130092, Danio_rerio.ENSDARP00000145836, Danio_r…
OG0000832: Caenorhabditis_elegans.WBGene00003151.1, Caenorhabditis_elegans.WBGene00003153.1, Caenorhabditis_elegans.WBGene00019875.1, Canis_familiaris.ENSCAFP00000007604, Canis_familiaris.ENSCAFP00000048092, Canis_familiaris.ENSCAFP00000051660, Canis_familiaris.ENSCAFP00000055504, Ciona_intestinalis.ENSCINP00000006789, Danio_rerio.ENSDARP00000072130, Danio_rerio.ENSDARP00000095128, Danio_rerio.EN…
OG0000833: Caenorhabditis_elegans.WBGene00003813.1, Caenorhabditis_elegans.WBGene00006419.1, Caenorhabditis_elegans.WBGene00007361.1, Caenorhabditis_elegans.WBGene00007829.1, Caenorhabditis_elegans.WBGene00007833.1, Caenorhabditis_elegans.WBGene00007835.1, Caenorhabditis_elegans.WBGene00008602.1, Caenorhabditis_elegans.WBGene00009488.1, Caenorhabditis_elegans.WBGene00011768.1, Caenorhabditis_eleg…
OG0000834: Caenorhabditis_elegans.WBGene00004029.1, Canis_familiaris.ENSCAFP00000000535, Canis_familiaris.ENSCAFP00000007680, Canis_familiaris.ENSCAFP00000014260, Canis_familiaris.ENSCAFP00000047467, Ciona_intestinalis.ENSCINP00000015329, Ciona_intestinalis.ENSCINP00000016221, Danio_rerio.ENSDARP00000067130, Danio_rerio.ENSDARP00000118154, Danio_rerio.ENSDARP00000135636, Danio_rerio.ENSDARP000001…
OG0000835: Caenorhabditis_elegans.WBGene00006352.1, Canis_familiaris.ENSCAFP00000013030, Canis_familiaris.ENSCAFP00000021055, Canis_familiaris.ENSCAFP00000040366, Canis_familiaris.ENSCAFP00000048388, Ciona_intestinalis.ENSCINP00000014865, Danio_rerio.ENSDARP00000026825, Danio_rerio.ENSDARP00000084300, Danio_rerio.ENSDARP00000117378, Danio_rerio.ENSDARP00000128373, Danio_rerio.ENSDARP00000131296, …
OG0000836: Caenorhabditis_elegans.WBGene00006504.1, Caenorhabditis_elegans.WBGene00019205.1, Caenorhabditis_elegans.WBGene00019289.1, Canis_familiaris.ENSCAFP00000011765, Canis_familiaris.ENSCAFP00000030152, Canis_familiaris.ENSCAFP00000047354, Canis_familiaris.ENSCAFP00000055048, Ciona_intestinalis.ENSCINP00000006773, Danio_rerio.ENSDARP00000024612, Danio_rerio.ENSDARP00000115749, Danio_rerio.EN…
OG0000837: Caenorhabditis_elegans.WBGene00006743.1, Canis_familiaris.ENSCAFP00000009901, Canis_familiaris.ENSCAFP00000025552, Canis_familiaris.ENSCAFP00000045045, Canis_familiaris.ENSCAFP00000050581, Ciona_intestinalis.ENSCINP00000006561, Danio_rerio.ENSDARP00000114469, Danio_rerio.ENSDARP00000127718, Danio_rerio.ENSDARP00000139406, Danio_rerio.ENSDARP00000143395, Danio_rerio.ENSDARP00000144554, …
OG0000838: Caenorhabditis_elegans.WBGene00007448.1, Caenorhabditis_elegans.WBGene00008235.1, Caenorhabditis_elegans.WBGene00008423.1, Caenorhabditis_elegans.WBGene00009402.1, Caenorhabditis_elegans.WBGene00010874.1, Caenorhabditis_elegans.WBGene00011283.1, Caenorhabditis_elegans.WBGene00011466.1, Caenorhabditis_elegans.WBGene00012307.1, Caenorhabditis_elegans.WBGene00012637.1, Caenorhabditis_eleg…
OG0000839: Caenorhabditis_elegans.WBGene00010109.1, Canis_familiaris.ENSCAFP00000000576, Canis_familiaris.ENSCAFP00000013777, Canis_familiaris.ENSCAFP00000021468, Canis_familiaris.ENSCAFP00000033986, Canis_familiaris.ENSCAFP00000040044, Danio_rerio.ENSDARP00000021168, Danio_rerio.ENSDARP00000099187, Danio_rerio.ENSDARP00000111748, Danio_rerio.ENSDARP00000112264, Danio_rerio.ENSDARP00000113436, Da…
OG0000840: Caenorhabditis_elegans.WBGene00013382.1, Canis_familiaris.ENSCAFP00000004913, Ciona_intestinalis.ENSCINP00000000856, Danio_rerio.ENSDARP00000002411, Drosophila_melanogaster.FBpp0087789, Gallus_gallus.ENSGALP00000054740, Homo_sapiens.ENSP00000282570, Homo_sapiens.ENSP00000497178, Monodelphis_domestica.ENSMODP00000057116, Mus_musculus.ENSMUSP00000001185, Mus_musculus.ENSMUSP00000100624, …
OG0000841: Caenorhabditis_elegans.WBGene00017657.1, Canis_familiaris.ENSCAFP00000019952, Canis_familiaris.ENSCAFP00000040991, Canis_familiaris.ENSCAFP00000050535, Canis_familiaris.ENSCAFP00000052122, Ciona_intestinalis.ENSCINP00000006262, Ciona_intestinalis.ENSCINP00000014238, Ciona_intestinalis.ENSCINP00000028908, Ciona_intestinalis.ENSCINP00000035945, Ciona_intestinalis.ENSCINP00000036295, Dani…
OG0000842: Caenorhabditis_elegans.WBGene00020930.1, Canis_familiaris.ENSCAFP00000005050, Canis_familiaris.ENSCAFP00000023193, Canis_familiaris.ENSCAFP00000048192, Canis_familiaris.ENSCAFP00000065530, Ciona_intestinalis.ENSCINP00000009728, Danio_rerio.ENSDARP00000008774, Danio_rerio.ENSDARP00000021876, Danio_rerio.ENSDARP00000056456, Danio_rerio.ENSDARP00000135726, Danio_rerio.ENSDARP00000139802, …
OG0000843: Caenorhabditis_elegans.WBGene00021820.1, Canis_familiaris.ENSCAFP00000014319, Canis_familiaris.ENSCAFP00000025582, Canis_familiaris.ENSCAFP00000038033, Canis_familiaris.ENSCAFP00000061964, Ciona_intestinalis.ENSCINP00000031868, Ciona_intestinalis.ENSCINP00000032101, Danio_rerio.ENSDARP00000072778, Danio_rerio.ENSDARP00000072786, Danio_rerio.ENSDARP00000123389, Danio_rerio.ENSDARP000001…
OG0000844: Caenorhabditis_elegans.WBGene00022767.1, Canis_familiaris.ENSCAFP00000024163, Canis_familiaris.ENSCAFP00000024164, Canis_familiaris.ENSCAFP00000028785, Ciona_intestinalis.ENSCINP00000001618, Ciona_intestinalis.ENSCINP00000011241, Ciona_intestinalis.ENSCINP00000017268, Ciona_intestinalis.ENSCINP00000017272, Ciona_intestinalis.ENSCINP00000022041, Danio_rerio.ENSDARP00000023797, Danio_rer…
OG0000845: Canis_familiaris.ENSCAFP00000024961, Canis_familiaris.ENSCAFP00000027323, Canis_familiaris.ENSCAFP00000029177, Canis_familiaris.ENSCAFP00000042974, Ciona_intestinalis.ENSCINP00000012821, Ciona_intestinalis.ENSCINP00000017729, Danio_rerio.ENSDARP00000036930, Danio_rerio.ENSDARP00000082682, Danio_rerio.ENSDARP00000118840, Danio_rerio.ENSDARP00000122248, Danio_rerio.ENSDARP00000138452, Da…
OG0000846: Canis_familiaris.ENSCAFP00000002620, Canis_familiaris.ENSCAFP00000013814, Danio_rerio.ENSDARP00000015621, Danio_rerio.ENSDARP00000067280, Danio_rerio.ENSDARP00000090995, Danio_rerio.ENSDARP00000096651, Danio_rerio.ENSDARP00000105169, Danio_rerio.ENSDARP00000121988, Danio_rerio.ENSDARP00000134736, Danio_rerio.ENSDARP00000141120, Danio_rerio.ENSDARP00000150375, Danio_rerio.ENSDARP0000015…
OG0000847: Canis_familiaris.ENSCAFP00000008003, Canis_familiaris.ENSCAFP00000016804, Canis_familiaris.ENSCAFP00000045160, Canis_familiaris.ENSCAFP00000045203, Ciona_intestinalis.ENSCINP00000006283, Ciona_intestinalis.ENSCINP00000028684, Ciona_intestinalis.ENSCINP00000035064, Danio_rerio.ENSDARP00000007208, Danio_rerio.ENSDARP00000020000, Danio_rerio.ENSDARP00000078769, Danio_rerio.ENSDARP00000091…
OG0000848: Canis_familiaris.ENSCAFP00000016324, Canis_familiaris.ENSCAFP00000024324, Canis_familiaris.ENSCAFP00000049051, Canis_familiaris.ENSCAFP00000052843, Canis_familiaris.ENSCAFP00000055075, Ciona_intestinalis.ENSCINP00000030822, Danio_rerio.ENSDARP00000098098, Danio_rerio.ENSDARP00000098269, Danio_rerio.ENSDARP00000116339, Danio_rerio.ENSDARP00000118594, Danio_rerio.ENSDARP00000146823, Dani…
OG0000849: Caenorhabditis_elegans.WBGene00000548.1, Caenorhabditis_elegans.WBGene00010558.1, Canis_familiaris.ENSCAFP00000038572, Canis_familiaris.ENSCAFP00000054600, Canis_familiaris.ENSCAFP00000056443, Ciona_intestinalis.ENSCINP00000005716, Ciona_intestinalis.ENSCINP00000013262, Ciona_intestinalis.ENSCINP00000030381, Ciona_intestinalis.ENSCINP00000033487, Ciona_intestinalis.ENSCINP00000035108, …
OG0000850: Canis_familiaris.ENSCAFP00000003731, Canis_familiaris.ENSCAFP00000019121, Canis_familiaris.ENSCAFP00000023730, Canis_familiaris.ENSCAFP00000035570, Ciona_intestinalis.ENSCINP00000002040, Ciona_intestinalis.ENSCINP00000012768, Danio_rerio.ENSDARP00000016330, Danio_rerio.ENSDARP00000045070, Danio_rerio.ENSDARP00000055200, Danio_rerio.ENSDARP00000145163, Drosophila_melanogaster.FBpp030489…
OG0000851: Caenorhabditis_elegans.WBGene00007170.1, Caenorhabditis_elegans.WBGene00010613.1, Caenorhabditis_elegans.WBGene00011328.1, Caenorhabditis_elegans.WBGene00011540.1, Caenorhabditis_elegans.WBGene00012509.1, Caenorhabditis_elegans.WBGene00013481.1, Caenorhabditis_elegans.WBGene00013485.1, Caenorhabditis_elegans.WBGene00015076.1, Caenorhabditis_elegans.WBGene00015683.1, Caenorhabditis_eleg…
OG0000852: Caenorhabditis_elegans.WBGene00004267.1, Canis_familiaris.ENSCAFP00000025703, Canis_familiaris.ENSCAFP00000035608, Canis_familiaris.ENSCAFP00000050085, Canis_familiaris.ENSCAFP00000059521, Ciona_intestinalis.ENSCINP00000034074, Danio_rerio.ENSDARP00000028062, Danio_rerio.ENSDARP00000095064, Danio_rerio.ENSDARP00000113777, Danio_rerio.ENSDARP00000114157, Danio_rerio.ENSDARP00000114513, …
OG0000853: Caenorhabditis_elegans.WBGene00006633.1, Canis_familiaris.ENSCAFP00000020714, Canis_familiaris.ENSCAFP00000041004, Canis_familiaris.ENSCAFP00000053217, Canis_familiaris.ENSCAFP00000055229, Ciona_intestinalis.ENSCINP00000015991, Ciona_intestinalis.ENSCINP00000025966, Ciona_intestinalis.ENSCINP00000030087, Danio_rerio.ENSDARP00000018179, Danio_rerio.ENSDARP00000018978, Danio_rerio.ENSDAR…
OG0000854: Caenorhabditis_elegans.WBGene00003776.1, Caenorhabditis_elegans.WBGene00003777.1, Canis_familiaris.ENSCAFP00000046753, Canis_familiaris.ENSCAFP00000057173, Canis_familiaris.ENSCAFP00000060526, Canis_familiaris.ENSCAFP00000061753, Ciona_intestinalis.ENSCINP00000035221, Danio_rerio.ENSDARP00000041141, Danio_rerio.ENSDARP00000086805, Danio_rerio.ENSDARP00000114445, Danio_rerio.ENSDARP0000…
OG0000855: Caenorhabditis_elegans.WBGene00007252.1, Caenorhabditis_elegans.WBGene00014077.1, Caenorhabditis_elegans.WBGene00017831.1, Canis_familiaris.ENSCAFP00000007804, Canis_familiaris.ENSCAFP00000036550, Ciona_intestinalis.ENSCINP00000024626, Danio_rerio.ENSDARP00000029899, Danio_rerio.ENSDARP00000030673, Danio_rerio.ENSDARP00000145937, Drosophila_melanogaster.FBpp0080287, Gallus_gallus.ENSGA…
OG0000856: Caenorhabditis_elegans.WBGene00007465.1, Caenorhabditis_elegans.WBGene00007466.1, Caenorhabditis_elegans.WBGene00007467.1, Caenorhabditis_elegans.WBGene00007469.1, Caenorhabditis_elegans.WBGene00007470.1, Caenorhabditis_elegans.WBGene00007471.1, Caenorhabditis_elegans.WBGene00007472.1, Caenorhabditis_elegans.WBGene00007473.1, Caenorhabditis_elegans.WBGene00010686.1, Caenorhabditis_eleg…
OG0000857: Caenorhabditis_elegans.WBGene00002344.1, Canis_familiaris.ENSCAFP00000036297, Canis_familiaris.ENSCAFP00000036387, Canis_familiaris.ENSCAFP00000043478, Ciona_intestinalis.ENSCINP00000007951, Ciona_intestinalis.ENSCINP00000007962, Ciona_intestinalis.ENSCINP00000007971, Ciona_intestinalis.ENSCINP00000035486, Danio_rerio.ENSDARP00000033537, Danio_rerio.ENSDARP00000048852, Danio_rerio.ENSD…
OG0000858: Caenorhabditis_elegans.WBGene00011068.1, Caenorhabditis_elegans.WBGene00022499.1, Caenorhabditis_elegans.WBGene00044070.1, Canis_familiaris.ENSCAFP00000011059, Canis_familiaris.ENSCAFP00000043170, Canis_familiaris.ENSCAFP00000051084, Ciona_intestinalis.ENSCINP00000006865, Ciona_intestinalis.ENSCINP00000013431, Ciona_intestinalis.ENSCINP00000026474, Danio_rerio.ENSDARP00000005268, Danio…
OG0000859: Caenorhabditis_elegans.WBGene00011352.1, Canis_familiaris.ENSCAFP00000018364, Canis_familiaris.ENSCAFP00000019441, Canis_familiaris.ENSCAFP00000025598, Canis_familiaris.ENSCAFP00000051197, Ciona_intestinalis.ENSCINP00000011573, Danio_rerio.ENSDARP00000044704, Danio_rerio.ENSDARP00000051545, Danio_rerio.ENSDARP00000107927, Danio_rerio.ENSDARP00000119149, Danio_rerio.ENSDARP00000130163, …
OG0000860: Caenorhabditis_elegans.WBGene00011648.1, Canis_familiaris.ENSCAFP00000018889, Canis_familiaris.ENSCAFP00000024050, Canis_familiaris.ENSCAFP00000024076, Canis_familiaris.ENSCAFP00000045449, Ciona_intestinalis.ENSCINP00000019763, Ciona_intestinalis.ENSCINP00000030346, Danio_rerio.ENSDARP00000007824, Danio_rerio.ENSDARP00000110623, Danio_rerio.ENSDARP00000115028, Danio_rerio.ENSDARP000001…
OG0000861: Caenorhabditis_elegans.WBGene00000110.1, Caenorhabditis_elegans.WBGene00000111.1, Canis_familiaris.ENSCAFP00000016562, Canis_familiaris.ENSCAFP00000054381, Canis_familiaris.ENSCAFP00000058162, Ciona_intestinalis.ENSCINP00000001020, Ciona_intestinalis.ENSCINP00000034535, Danio_rerio.ENSDARP00000002746, Danio_rerio.ENSDARP00000103212, Danio_rerio.ENSDARP00000127616, Danio_rerio.ENSDARP00…
OG0000862: Caenorhabditis_elegans.WBGene00000476.1, Caenorhabditis_elegans.WBGene00007433.1, Canis_familiaris.ENSCAFP00000026469, Canis_familiaris.ENSCAFP00000029071, Canis_familiaris.ENSCAFP00000054442, Canis_familiaris.ENSCAFP00000054764, Ciona_intestinalis.ENSCINP00000021703, Ciona_intestinalis.ENSCINP00000036568, Danio_rerio.ENSDARP00000011701, Danio_rerio.ENSDARP00000088317, Danio_rerio.ENSD…
OG0000863: Caenorhabditis_elegans.WBGene00000820.1, Caenorhabditis_elegans.WBGene00000821.1, Caenorhabditis_elegans.WBGene00006876.1, Canis_familiaris.ENSCAFP00000002076, Canis_familiaris.ENSCAFP00000039191, Canis_familiaris.ENSCAFP00000054664, Ciona_intestinalis.ENSCINP00000005989, Danio_rerio.ENSDARP00000116989, Danio_rerio.ENSDARP00000121590, Danio_rerio.ENSDARP00000132811, Danio_rerio.ENSDARP…
OG0000864: Caenorhabditis_elegans.WBGene00001492.1, Caenorhabditis_elegans.WBGene00001493.1, Caenorhabditis_elegans.WBGene00021406.1, Canis_familiaris.ENSCAFP00000013880, Canis_familiaris.ENSCAFP00000021577, Canis_familiaris.ENSCAFP00000037847, Ciona_intestinalis.ENSCINP00000006908, Ciona_intestinalis.ENSCINP00000024879, Danio_rerio.ENSDARP00000024425, Danio_rerio.ENSDARP00000098019, Danio_rerio.…
OG0000865: Caenorhabditis_elegans.WBGene00001516.1, Canis_familiaris.ENSCAFP00000001433, Canis_familiaris.ENSCAFP00000023523, Canis_familiaris.ENSCAFP00000051018, Canis_familiaris.ENSCAFP00000054032, Ciona_intestinalis.ENSCINP00000018436, Danio_rerio.ENSDARP00000052665, Danio_rerio.ENSDARP00000087797, Danio_rerio.ENSDARP00000101195, Danio_rerio.ENSDARP00000106789, Danio_rerio.ENSDARP00000113722, …
OG0000866: Caenorhabditis_elegans.WBGene00002069.1, Caenorhabditis_elegans.WBGene00007985.1, Canis_familiaris.ENSCAFP00000002917, Canis_familiaris.ENSCAFP00000006932, Canis_familiaris.ENSCAFP00000019772, Canis_familiaris.ENSCAFP00000042141, Ciona_intestinalis.ENSCINP00000019996, Ciona_intestinalis.ENSCINP00000024868, Danio_rerio.ENSDARP00000089603, Danio_rerio.ENSDARP00000109941, Danio_rerio.ENSD…
OG0000867: Caenorhabditis_elegans.WBGene00003424.1, Caenorhabditis_elegans.WBGene00003425.1, Caenorhabditis_elegans.WBGene00003426.1, Caenorhabditis_elegans.WBGene00003429.1, Caenorhabditis_elegans.WBGene00003430.1, Caenorhabditis_elegans.WBGene00003431.1, Caenorhabditis_elegans.WBGene00003432.1, Caenorhabditis_elegans.WBGene00003434.1, Caenorhabditis_elegans.WBGene00003435.1, Caenorhabditis_eleg…
OG0000868: Caenorhabditis_elegans.WBGene00004980.1, Canis_familiaris.ENSCAFP00000041496, Canis_familiaris.ENSCAFP00000046662, Canis_familiaris.ENSCAFP00000061121, Ciona_intestinalis.ENSCINP00000013872, Danio_rerio.ENSDARP00000032398, Danio_rerio.ENSDARP00000042971, Danio_rerio.ENSDARP00000125735, Danio_rerio.ENSDARP00000150707, Danio_rerio.ENSDARP00000151160, Danio_rerio.ENSDARP00000153382, Danio…
OG0000869: Caenorhabditis_elegans.WBGene00006517.1, Canis_familiaris.ENSCAFP00000017572, Canis_familiaris.ENSCAFP00000024968, Canis_familiaris.ENSCAFP00000026431, Canis_familiaris.ENSCAFP00000060127, Ciona_intestinalis.ENSCINP00000016222, Danio_rerio.ENSDARP00000078148, Danio_rerio.ENSDARP00000085966, Danio_rerio.ENSDARP00000108440, Danio_rerio.ENSDARP00000117099, Drosophila_melanogaster.FBpp0289…
OG0000870: Caenorhabditis_elegans.WBGene00006882.1, Canis_familiaris.ENSCAFP00000025591, Canis_familiaris.ENSCAFP00000027318, Canis_familiaris.ENSCAFP00000038265, Canis_familiaris.ENSCAFP00000063625, Ciona_intestinalis.ENSCINP00000022967, Danio_rerio.ENSDARP00000079947, Danio_rerio.ENSDARP00000098697, Danio_rerio.ENSDARP00000121899, Danio_rerio.ENSDARP00000127769, Danio_rerio.ENSDARP00000128469, …
OG0000871: Caenorhabditis_elegans.WBGene00006941.1, Canis_familiaris.ENSCAFP00000021787, Canis_familiaris.ENSCAFP00000064543, Canis_familiaris.ENSCAFP00000065127, Ciona_intestinalis.ENSCINP00000022514, Danio_rerio.ENSDARP00000007995, Danio_rerio.ENSDARP00000081066, Danio_rerio.ENSDARP00000142613, Danio_rerio.ENSDARP00000145298, Danio_rerio.ENSDARP00000152285, Danio_rerio.ENSDARP00000154939, Danio…
OG0000872: Caenorhabditis_elegans.WBGene00007053.1, Canis_familiaris.ENSCAFP00000010654, Canis_familiaris.ENSCAFP00000014262, Canis_familiaris.ENSCAFP00000039028, Canis_familiaris.ENSCAFP00000046348, Ciona_intestinalis.ENSCINP00000033136, Ciona_intestinalis.ENSCINP00000035430, Danio_rerio.ENSDARP00000011455, Danio_rerio.ENSDARP00000014936, Danio_rerio.ENSDARP00000032370, Danio_rerio.ENSDARP000001…
OG0000873: Caenorhabditis_elegans.WBGene00010083.1, Caenorhabditis_elegans.WBGene00015057.1, Caenorhabditis_elegans.WBGene00017487.1, Canis_familiaris.ENSCAFP00000017364, Canis_familiaris.ENSCAFP00000017406, Canis_familiaris.ENSCAFP00000035983, Ciona_intestinalis.ENSCINP00000012380, Ciona_intestinalis.ENSCINP00000018790, Ciona_intestinalis.ENSCINP00000030081, Danio_rerio.ENSDARP00000043710, Danio…
OG0000874: Caenorhabditis_elegans.WBGene00011688.1, Caenorhabditis_elegans.WBGene00011717.1, Caenorhabditis_elegans.WBGene00011718.1, Caenorhabditis_elegans.WBGene00011719.1, Canis_familiaris.ENSCAFP00000005907, Canis_familiaris.ENSCAFP00000016164, Canis_familiaris.ENSCAFP00000041066, Canis_familiaris.ENSCAFP00000047433, Ciona_intestinalis.ENSCINP00000015676, Ciona_intestinalis.ENSCINP00000022278…
OG0000875: Caenorhabditis_elegans.WBGene00012868.1, Canis_familiaris.ENSCAFP00000003216, Canis_familiaris.ENSCAFP00000005467, Canis_familiaris.ENSCAFP00000026498, Canis_familiaris.ENSCAFP00000047436, Ciona_intestinalis.ENSCINP00000022103, Ciona_intestinalis.ENSCINP00000033547, Danio_rerio.ENSDARP00000078232, Danio_rerio.ENSDARP00000115027, Danio_rerio.ENSDARP00000121850, Danio_rerio.ENSDARP000001…
OG0000876: Caenorhabditis_elegans.WBGene00015501.1, Canis_familiaris.ENSCAFP00000002245, Canis_familiaris.ENSCAFP00000019457, Canis_familiaris.ENSCAFP00000028099, Canis_familiaris.ENSCAFP00000061636, Canis_familiaris.ENSCAFP00000065347, Ciona_intestinalis.ENSCINP00000030018, Danio_rerio.ENSDARP00000103259, Danio_rerio.ENSDARP00000130697, Danio_rerio.ENSDARP00000135593, Danio_rerio.ENSDARP00000140…
OG0000877: Caenorhabditis_elegans.WBGene00017891.1, Canis_familiaris.ENSCAFP00000025654, Canis_familiaris.ENSCAFP00000047598, Canis_familiaris.ENSCAFP00000057240, Canis_familiaris.ENSCAFP00000059991, Ciona_intestinalis.ENSCINP00000026956, Danio_rerio.ENSDARP00000017082, Danio_rerio.ENSDARP00000025191, Danio_rerio.ENSDARP00000118941, Danio_rerio.ENSDARP00000120417, Danio_rerio.ENSDARP00000126052, …
OG0000878: Caenorhabditis_elegans.WBGene00020209.1, Canis_familiaris.ENSCAFP00000024556, Canis_familiaris.ENSCAFP00000038821, Canis_familiaris.ENSCAFP00000055412, Canis_familiaris.ENSCAFP00000058275, Ciona_intestinalis.ENSCINP00000007414, Danio_rerio.ENSDARP00000100587, Danio_rerio.ENSDARP00000108325, Danio_rerio.ENSDARP00000126225, Danio_rerio.ENSDARP00000132460, Danio_rerio.ENSDARP00000147596, …
OG0000879: Caenorhabditis_elegans.WBGene00022252.1, Canis_familiaris.ENSCAFP00000049090, Canis_familiaris.ENSCAFP00000061578, Danio_rerio.ENSDARP00000099077, Danio_rerio.ENSDARP00000116924, Danio_rerio.ENSDARP00000137100, Danio_rerio.ENSDARP00000155375, Drosophila_melanogaster.FBpp0311440, Gallus_gallus.ENSGALP00000017896, Gallus_gallus.ENSGALP00000019730, Homo_sapiens.ENSP00000342518, Homo_sapie…
OG0000880: Canis_familiaris.ENSCAFP00000007563, Canis_familiaris.ENSCAFP00000022253, Canis_familiaris.ENSCAFP00000035513, Canis_familiaris.ENSCAFP00000049274, Ciona_intestinalis.ENSCINP00000023266, Ciona_intestinalis.ENSCINP00000024966, Ciona_intestinalis.ENSCINP00000025509, Ciona_intestinalis.ENSCINP00000033393, Danio_rerio.ENSDARP00000066932, Danio_rerio.ENSDARP00000071811, Danio_rerio.ENSDARP0…
OG0000881: Canis_familiaris.ENSCAFP00000037535, Canis_familiaris.ENSCAFP00000041135, Danio_rerio.ENSDARP00000064847, Danio_rerio.ENSDARP00000124361, Danio_rerio.ENSDARP00000136160, Danio_rerio.ENSDARP00000144828, Drosophila_melanogaster.FBpp0073968, Drosophila_melanogaster.FBpp0075107, Drosophila_melanogaster.FBpp0076164, Drosophila_melanogaster.FBpp0076167, Drosophila_melanogaster.FBpp0076519, D…
OG0000882: Canis_familiaris.ENSCAFP00000010373, Canis_familiaris.ENSCAFP00000034176, Canis_familiaris.ENSCAFP00000034494, Canis_familiaris.ENSCAFP00000034531, Canis_familiaris.ENSCAFP00000034588, Canis_familiaris.ENSCAFP00000034723, Canis_familiaris.ENSCAFP00000037985, Canis_familiaris.ENSCAFP00000052856, Canis_familiaris.ENSCAFP00000056275, Homo_sapiens.ENSP00000253381, Homo_sapiens.ENSP00000326…
OG0000883: Canis_familiaris.ENSCAFP00000036609, Canis_familiaris.ENSCAFP00000047111, Canis_familiaris.ENSCAFP00000054756, Canis_familiaris.ENSCAFP00000060903, Danio_rerio.ENSDARP00000055589, Danio_rerio.ENSDARP00000072168, Danio_rerio.ENSDARP00000108373, Danio_rerio.ENSDARP00000132760, Danio_rerio.ENSDARP00000132835, Danio_rerio.ENSDARP00000134287, Danio_rerio.ENSDARP00000138124, Danio_rerio.ENSD…
OG0000884: Gallus_gallus.ENSGALP00000064916, Gallus_gallus.ENSGALP00000065021, Gallus_gallus.ENSGALP00000065219, Gallus_gallus.ENSGALP00000066147, Gallus_gallus.ENSGALP00000066264, Gallus_gallus.ENSGALP00000066368, Gallus_gallus.ENSGALP00000066688, Gallus_gallus.ENSGALP00000067093, Gallus_gallus.ENSGALP00000067351, Gallus_gallus.ENSGALP00000067388, Gallus_gallus.ENSGALP00000067441, Gallus_gallus.…
OG0000885: Mnemiopsis_leidyi.ML004516a-PA, Mnemiopsis_leidyi.ML017931a-PA, Mnemiopsis_leidyi.ML02308a-PA, Mnemiopsis_leidyi.ML026610a-PA, Mnemiopsis_leidyi.ML026611a-PA, Mnemiopsis_leidyi.ML02669a-PA, Mnemiopsis_leidyi.ML03177a-PA, Mnemiopsis_leidyi.ML03464a-PA, Mnemiopsis_leidyi.ML040018a-PA, Mnemiopsis_leidyi.ML050910a-PA, Mnemiopsis_leidyi.ML051321a-PA, Mnemiopsis_leidyi.ML05204a-PA, Mnemiopsi…
OG0000886: Caenorhabditis_elegans.WBGene00010423.1, Canis_familiaris.ENSCAFP00000000111, Canis_familiaris.ENSCAFP00000026871, Ciona_intestinalis.ENSCINP00000013119, Ciona_intestinalis.ENSCINP00000013141, Ciona_intestinalis.ENSCINP00000017258, Danio_rerio.ENSDARP00000106111, Danio_rerio.ENSDARP00000153136, Drosophila_melanogaster.FBpp0271771, Gallus_gallus.ENSGALP00000067252, Homo_sapiens.ENSP0000…
OG0000887: Caenorhabditis_elegans.WBGene00003916.1, Canis_familiaris.ENSCAFP00000006762, Canis_familiaris.ENSCAFP00000022164, Canis_familiaris.ENSCAFP00000040265, Canis_familiaris.ENSCAFP00000064255, Ciona_intestinalis.ENSCINP00000016756, Danio_rerio.ENSDARP00000008926, Danio_rerio.ENSDARP00000040753, Danio_rerio.ENSDARP00000041292, Danio_rerio.ENSDARP00000126944, Danio_rerio.ENSDARP00000140876, …
OG0000888: Canis_familiaris.ENSCAFP00000003636, Canis_familiaris.ENSCAFP00000008818, Canis_familiaris.ENSCAFP00000043627, Canis_familiaris.ENSCAFP00000054867, Ciona_intestinalis.ENSCINP00000000059, Ciona_intestinalis.ENSCINP00000008890, Ciona_intestinalis.ENSCINP00000010314, Danio_rerio.ENSDARP00000007473, Danio_rerio.ENSDARP00000120903, Danio_rerio.ENSDARP00000143444, Danio_rerio.ENSDARP00000144…
OG0000889: Caenorhabditis_elegans.WBGene00000419.1, Canis_familiaris.ENSCAFP00000013243, Canis_familiaris.ENSCAFP00000019326, Canis_familiaris.ENSCAFP00000024998, Ciona_intestinalis.ENSCINP00000015199, Ciona_intestinalis.ENSCINP00000019638, Danio_rerio.ENSDARP00000123474, Danio_rerio.ENSDARP00000137898, Danio_rerio.ENSDARP00000144397, Danio_rerio.ENSDARP00000148259, Danio_rerio.ENSDARP00000152387…
OG0000890: Danio_rerio.ENSDARP00000146352, Mnemiopsis_leidyi.ML070244a-PA, Mnemiopsis_leidyi.ML096830a-PA, Nematostella_vectensis.EDO25801, Nematostella_vectensis.EDO25930, Nematostella_vectensis.EDO26678, Nematostella_vectensis.EDO26716, Nematostella_vectensis.EDO27051, Nematostella_vectensis.EDO27190, Nematostella_vectensis.EDO28566, Nematostella_vectensis.EDO28701, Nematostella_vectensis.EDO28…
OG0000891: Caenorhabditis_elegans.WBGene00000145.1, Caenorhabditis_elegans.WBGene00004320.1, Caenorhabditis_elegans.WBGene00019993.1, Canis_familiaris.ENSCAFP00000008791, Canis_familiaris.ENSCAFP00000011412, Canis_familiaris.ENSCAFP00000051832, Ciona_intestinalis.ENSCINP00000002660, Ciona_intestinalis.ENSCINP00000031380, Danio_rerio.ENSDARP00000055431, Danio_rerio.ENSDARP00000072361, Danio_rerio.…
OG0000892: Caenorhabditis_elegans.WBGene00001377.1, Canis_familiaris.ENSCAFP00000000283, Canis_familiaris.ENSCAFP00000017584, Canis_familiaris.ENSCAFP00000048581, Canis_familiaris.ENSCAFP00000064084, Ciona_intestinalis.ENSCINP00000017521, Danio_rerio.ENSDARP00000006502, Danio_rerio.ENSDARP00000109988, Danio_rerio.ENSDARP00000117417, Danio_rerio.ENSDARP00000118433, Danio_rerio.ENSDARP00000130998, …
OG0000893: Caenorhabditis_elegans.WBGene00003566.1, Caenorhabditis_elegans.WBGene00003567.1, Caenorhabditis_elegans.WBGene00003568.1, Canis_familiaris.ENSCAFP00000006156, Canis_familiaris.ENSCAFP00000009692, Canis_familiaris.ENSCAFP00000053782, Ciona_intestinalis.ENSCINP00000012945, Ciona_intestinalis.ENSCINP00000024248, Danio_rerio.ENSDARP00000054006, Danio_rerio.ENSDARP00000084352, Danio_rerio.…
OG0000894: Caenorhabditis_elegans.WBGene00003978.1, Canis_familiaris.ENSCAFP00000010191, Canis_familiaris.ENSCAFP00000017524, Canis_familiaris.ENSCAFP00000041778, Canis_familiaris.ENSCAFP00000042199, Canis_familiaris.ENSCAFP00000056298, Canis_familiaris.ENSCAFP00000061985, Ciona_intestinalis.ENSCINP00000001984, Danio_rerio.ENSDARP00000074197, Danio_rerio.ENSDARP00000115582, Danio_rerio.ENSDARP000…
OG0000895: Caenorhabditis_elegans.WBGene00004255.1, Canis_familiaris.ENSCAFP00000004014, Canis_familiaris.ENSCAFP00000013515, Canis_familiaris.ENSCAFP00000036923, Canis_familiaris.ENSCAFP00000046641, Ciona_intestinalis.ENSCINP00000001063, Danio_rerio.ENSDARP00000098662, Danio_rerio.ENSDARP00000100132, Danio_rerio.ENSDARP00000100483, Danio_rerio.ENSDARP00000102838, Danio_rerio.ENSDARP00000135639, …
OG0000896: Caenorhabditis_elegans.WBGene00004453.1, Canis_familiaris.ENSCAFP00000036947, Canis_familiaris.ENSCAFP00000037062, Canis_familiaris.ENSCAFP00000038711, Canis_familiaris.ENSCAFP00000038797, Canis_familiaris.ENSCAFP00000040955, Canis_familiaris.ENSCAFP00000046122, Canis_familiaris.ENSCAFP00000048695, Canis_familiaris.ENSCAFP00000049857, Canis_familiaris.ENSCAFP00000052042, Canis_familiar…
OG0000897: Caenorhabditis_elegans.WBGene00006308.1, Canis_familiaris.ENSCAFP00000000512, Canis_familiaris.ENSCAFP00000011398, Canis_familiaris.ENSCAFP00000048825, Ciona_intestinalis.ENSCINP00000008944, Ciona_intestinalis.ENSCINP00000019163, Danio_rerio.ENSDARP00000009647, Danio_rerio.ENSDARP00000031210, Danio_rerio.ENSDARP00000036209, Danio_rerio.ENSDARP00000056080, Danio_rerio.ENSDARP00000095674…
OG0000898: Caenorhabditis_elegans.WBGene00006780.1, Canis_familiaris.ENSCAFP00000018833, Canis_familiaris.ENSCAFP00000038225, Canis_familiaris.ENSCAFP00000054663, Ciona_intestinalis.ENSCINP00000034078, Ciona_intestinalis.ENSCINP00000036553, Danio_rerio.ENSDARP00000006703, Danio_rerio.ENSDARP00000082539, Danio_rerio.ENSDARP00000114785, Danio_rerio.ENSDARP00000118146, Danio_rerio.ENSDARP00000135319…
OG0000899: Caenorhabditis_elegans.WBGene00008195.1, Caenorhabditis_elegans.WBGene00018022.1, Canis_familiaris.ENSCAFP00000001373, Canis_familiaris.ENSCAFP00000013385, Canis_familiaris.ENSCAFP00000038527, Ciona_intestinalis.ENSCINP00000026105, Danio_rerio.ENSDARP00000005108, Danio_rerio.ENSDARP00000034858, Danio_rerio.ENSDARP00000042099, Danio_rerio.ENSDARP00000071951, Danio_rerio.ENSDARP000001300…
OG0000900: Caenorhabditis_elegans.WBGene00009260.1, Canis_familiaris.ENSCAFP00000006660, Canis_familiaris.ENSCAFP00000023200, Canis_familiaris.ENSCAFP00000041789, Canis_familiaris.ENSCAFP00000061186, Ciona_intestinalis.ENSCINP00000031354, Ciona_intestinalis.ENSCINP00000033891, Ciona_intestinalis.ENSCINP00000034500, Danio_rerio.ENSDARP00000107125, Danio_rerio.ENSDARP00000130315, Danio_rerio.ENSDAR…
OG0000901: Caenorhabditis_elegans.WBGene00009508.1, Caenorhabditis_elegans.WBGene00015451.1, Canis_familiaris.ENSCAFP00000020005, Canis_familiaris.ENSCAFP00000023774, Canis_familiaris.ENSCAFP00000027672, Canis_familiaris.ENSCAFP00000043151, Ciona_intestinalis.ENSCINP00000024517, Danio_rerio.ENSDARP00000071406, Danio_rerio.ENSDARP00000121119, Danio_rerio.ENSDARP00000143000, Danio_rerio.ENSDARP0000…
OG0000902: Caenorhabditis_elegans.WBGene00009515.1, Caenorhabditis_elegans.WBGene00009517.1, Caenorhabditis_elegans.WBGene00009518.1, Caenorhabditis_elegans.WBGene00009519.1, Caenorhabditis_elegans.WBGene00009520.1, Caenorhabditis_elegans.WBGene00009522.1, Caenorhabditis_elegans.WBGene00009523.1, Caenorhabditis_elegans.WBGene00009525.1, Caenorhabditis_elegans.WBGene00009526.1, Caenorhabditis_eleg…
OG0000903: Caenorhabditis_elegans.WBGene00009827.1, Canis_familiaris.ENSCAFP00000008430, Canis_familiaris.ENSCAFP00000010606, Canis_familiaris.ENSCAFP00000014278, Canis_familiaris.ENSCAFP00000061504, Canis_familiaris.ENSCAFP00000063019, Canis_familiaris.ENSCAFP00000065729, Ciona_intestinalis.ENSCINP00000023739, Danio_rerio.ENSDARP00000056543, Danio_rerio.ENSDARP00000101166, Danio_rerio.ENSDARP000…
OG0000904: Caenorhabditis_elegans.WBGene00012990.1, Caenorhabditis_elegans.WBGene00013152.1, Canis_familiaris.ENSCAFP00000012741, Canis_familiaris.ENSCAFP00000028111, Canis_familiaris.ENSCAFP00000047665, Canis_familiaris.ENSCAFP00000052418, Ciona_intestinalis.ENSCINP00000001786, Danio_rerio.ENSDARP00000064901, Danio_rerio.ENSDARP00000074483, Danio_rerio.ENSDARP00000109873, Danio_rerio.ENSDARP0000…
OG0000905: Caenorhabditis_elegans.WBGene00016678.1, Canis_familiaris.ENSCAFP00000028582, Canis_familiaris.ENSCAFP00000037314, Canis_familiaris.ENSCAFP00000051305, Ciona_intestinalis.ENSCINP00000013766, Ciona_intestinalis.ENSCINP00000013770, Ciona_intestinalis.ENSCINP00000033598, Danio_rerio.ENSDARP00000076660, Danio_rerio.ENSDARP00000138287, Danio_rerio.ENSDARP00000143072, Drosophila_melanogaster…
OG0000906: Caenorhabditis_elegans.WBGene00019726.1, Canis_familiaris.ENSCAFP00000023159, Canis_familiaris.ENSCAFP00000048530, Canis_familiaris.ENSCAFP00000050006, Ciona_intestinalis.ENSCINP00000009714, Danio_rerio.ENSDARP00000043090, Danio_rerio.ENSDARP00000086776, Danio_rerio.ENSDARP00000100804, Danio_rerio.ENSDARP00000138378, Danio_rerio.ENSDARP00000139971, Danio_rerio.ENSDARP00000141504, Danio…
OG0000907: Caenorhabditis_elegans.WBGene00019900.1, Canis_familiaris.ENSCAFP00000001399, Canis_familiaris.ENSCAFP00000030326, Canis_familiaris.ENSCAFP00000037632, Canis_familiaris.ENSCAFP00000044892, Canis_familiaris.ENSCAFP00000047715, Ciona_intestinalis.ENSCINP00000014192, Danio_rerio.ENSDARP00000066372, Danio_rerio.ENSDARP00000121437, Danio_rerio.ENSDARP00000149044, Danio_rerio.ENSDARP00000156…
OG0000908: Caenorhabditis_elegans.WBGene00022100.1, Canis_familiaris.ENSCAFP00000009362, Canis_familiaris.ENSCAFP00000034043, Canis_familiaris.ENSCAFP00000037949, Canis_familiaris.ENSCAFP00000037962, Danio_rerio.ENSDARP00000062696, Danio_rerio.ENSDARP00000074879, Danio_rerio.ENSDARP00000102997, Danio_rerio.ENSDARP00000107305, Danio_rerio.ENSDARP00000114950, Danio_rerio.ENSDARP00000137090, Danio_r…
OG0000909: Caenorhabditis_elegans.WBGene00022154.1, Canis_familiaris.ENSCAFP00000016162, Canis_familiaris.ENSCAFP00000016789, Canis_familiaris.ENSCAFP00000039695, Ciona_intestinalis.ENSCINP00000035736, Danio_rerio.ENSDARP00000017606, Danio_rerio.ENSDARP00000027966, Danio_rerio.ENSDARP00000045599, Danio_rerio.ENSDARP00000123317, Danio_rerio.ENSDARP00000153407, Gallus_gallus.ENSGALP00000053765, Gal…
OG0000910: Canis_familiaris.ENSCAFP00000014652, Canis_familiaris.ENSCAFP00000024935, Canis_familiaris.ENSCAFP00000050425, Ciona_intestinalis.ENSCINP00000022813, Danio_rerio.ENSDARP00000054201, Danio_rerio.ENSDARP00000097839, Danio_rerio.ENSDARP00000106407, Danio_rerio.ENSDARP00000108189, Danio_rerio.ENSDARP00000123370, Danio_rerio.ENSDARP00000147818, Danio_rerio.ENSDARP00000149960, Danio_rerio.EN…
OG0000911: Canis_familiaris.ENSCAFP00000035741, Canis_familiaris.ENSCAFP00000047964, Canis_familiaris.ENSCAFP00000053642, Canis_familiaris.ENSCAFP00000066296, Ciona_intestinalis.ENSCINP00000033523, Danio_rerio.ENSDARP00000041006, Danio_rerio.ENSDARP00000064508, Danio_rerio.ENSDARP00000094591, Danio_rerio.ENSDARP00000112978, Danio_rerio.ENSDARP00000113219, Danio_rerio.ENSDARP00000128691, Danio_rer…
OG0000912: Canis_familiaris.ENSCAFP00000008981, Canis_familiaris.ENSCAFP00000016261, Canis_familiaris.ENSCAFP00000016273, Canis_familiaris.ENSCAFP00000030717, Canis_familiaris.ENSCAFP00000038533, Canis_familiaris.ENSCAFP00000056821, Danio_rerio.ENSDARP00000057612, Danio_rerio.ENSDARP00000100184, Danio_rerio.ENSDARP00000136385, Gallus_gallus.ENSGALP00000026891, Gallus_gallus.ENSGALP00000029626, Ga…
OG0000913: Danio_rerio.ENSDARP00000097031, Danio_rerio.ENSDARP00000098658, Danio_rerio.ENSDARP00000107796, Danio_rerio.ENSDARP00000127499, Danio_rerio.ENSDARP00000127582, Danio_rerio.ENSDARP00000128185, Danio_rerio.ENSDARP00000128226, Danio_rerio.ENSDARP00000128394, Danio_rerio.ENSDARP00000128414, Danio_rerio.ENSDARP00000128467, Danio_rerio.ENSDARP00000128590, Danio_rerio.ENSDARP00000128748, Dani…
OG0000914: Drosophila_melanogaster.FBpp0070781, Drosophila_melanogaster.FBpp0072669, Drosophila_melanogaster.FBpp0072748, Drosophila_melanogaster.FBpp0073059, Drosophila_melanogaster.FBpp0073079, Drosophila_melanogaster.FBpp0073108, Drosophila_melanogaster.FBpp0073109, Drosophila_melanogaster.FBpp0073110, Drosophila_melanogaster.FBpp0074702, Drosophila_melanogaster.FBpp0074745, Drosophila_melanog…
OG0000915: Drosophila_melanogaster.FBpp0083529, Mnemiopsis_leidyi.ML01091a-PA, Nematostella_vectensis.EDO26620, Nematostella_vectensis.EDO27142, Nematostella_vectensis.EDO28435, Nematostella_vectensis.EDO28526, Nematostella_vectensis.EDO28583, Nematostella_vectensis.EDO28660, Nematostella_vectensis.EDO28761, Nematostella_vectensis.EDO29153, Nematostella_vectensis.EDO29491, Nematostella_vectensis.…
OG0000916: Gallus_gallus.ENSGALP00000069001, Mnemiopsis_leidyi.ML06095a-PA, Mnemiopsis_leidyi.ML34637a-PA, Nematostella_vectensis.EDO25631, Nematostella_vectensis.EDO26140, Nematostella_vectensis.EDO26314, Nematostella_vectensis.EDO26863, Nematostella_vectensis.EDO27570, Nematostella_vectensis.EDO29826, Nematostella_vectensis.EDO30018, Nematostella_vectensis.EDO30685, Nematostella_vectensis.EDO30…
OG0000917: Homo_sapiens.ENSP00000379580, Homo_sapiens.ENSP00000477601, Homo_sapiens.ENSP00000477834, Homo_sapiens.ENSP00000477886, Homo_sapiens.ENSP00000477887, Homo_sapiens.ENSP00000478362, Homo_sapiens.ENSP00000478491, Homo_sapiens.ENSP00000478497, Homo_sapiens.ENSP00000478694, Homo_sapiens.ENSP00000479278, Homo_sapiens.ENSP00000480197, Homo_sapiens.ENSP00000480775, Homo_sapiens.ENSP00000480801…
OG0000918: Mnemiopsis_leidyi.ML49213a-PA, Nematostella_vectensis.EDO27463, Nematostella_vectensis.EDO28756, Nematostella_vectensis.EDO30255, Nematostella_vectensis.EDO31515, Nematostella_vectensis.EDO32458, Nematostella_vectensis.EDO34104, Nematostella_vectensis.EDO34758, Nematostella_vectensis.EDO34759, Nematostella_vectensis.EDO34907, Nematostella_vectensis.EDO34921, Nematostella_vectensis.EDO3…
OG0000919: Mus_musculus.ENSMUSP00000041597, Mus_musculus.ENSMUSP00000062903, Mus_musculus.ENSMUSP00000069697, Mus_musculus.ENSMUSP00000072133, Mus_musculus.ENSMUSP00000073781, Mus_musculus.ENSMUSP00000075467, Mus_musculus.ENSMUSP00000075821, Mus_musculus.ENSMUSP00000078415, Mus_musculus.ENSMUSP00000080432, Mus_musculus.ENSMUSP00000085569, Mus_musculus.ENSMUSP00000085987, Mus_musculus.ENSMUSP00000…
OG0000920: Canis_familiaris.ENSCAFP00000017211, Canis_familiaris.ENSCAFP00000021036, Canis_familiaris.ENSCAFP00000034607, Canis_familiaris.ENSCAFP00000043339, Canis_familiaris.ENSCAFP00000052589, Canis_familiaris.ENSCAFP00000058831, Ciona_intestinalis.ENSCINP00000034920, Danio_rerio.ENSDARP00000094648, Danio_rerio.ENSDARP00000109827, Danio_rerio.ENSDARP00000153888, Drosophila_melanogaster.FBpp011…
OG0000921: Canis_familiaris.ENSCAFP00000001133, Canis_familiaris.ENSCAFP00000012846, Ciona_intestinalis.ENSCINP00000032221, Ciona_intestinalis.ENSCINP00000033004, Ciona_intestinalis.ENSCINP00000035137, Danio_rerio.ENSDARP00000100304, Danio_rerio.ENSDARP00000114742, Danio_rerio.ENSDARP00000155415, Drosophila_melanogaster.FBpp0309601, Gallus_gallus.ENSGALP00000043644, Gallus_gallus.ENSGALP000000458…
OG0000922: Caenorhabditis_elegans.WBGene00003374.1, Canis_familiaris.ENSCAFP00000008036, Canis_familiaris.ENSCAFP00000017003, Canis_familiaris.ENSCAFP00000024529, Canis_familiaris.ENSCAFP00000061281, Canis_familiaris.ENSCAFP00000062410, Ciona_intestinalis.ENSCINP00000009785, Danio_rerio.ENSDARP00000082742, Danio_rerio.ENSDARP00000106543, Danio_rerio.ENSDARP00000114579, Danio_rerio.ENSDARP00000146…
OG0000923: Canis_familiaris.ENSCAFP00000024690, Ciona_intestinalis.ENSCINP00000010037, Danio_rerio.ENSDARP00000121562, Danio_rerio.ENSDARP00000125564, Danio_rerio.ENSDARP00000127100, Danio_rerio.ENSDARP00000144523, Drosophila_melanogaster.FBpp0070886, Drosophila_melanogaster.FBpp0071106, Drosophila_melanogaster.FBpp0071108, Drosophila_melanogaster.FBpp0071109, Drosophila_melanogaster.FBpp0076705,…
OG0000924: Canis_familiaris.ENSCAFP00000010024, Canis_familiaris.ENSCAFP00000019690, Canis_familiaris.ENSCAFP00000060664, Ciona_intestinalis.ENSCINP00000013632, Danio_rerio.ENSDARP00000007430, Danio_rerio.ENSDARP00000094406, Danio_rerio.ENSDARP00000094817, Danio_rerio.ENSDARP00000135240, Danio_rerio.ENSDARP00000145325, Danio_rerio.ENSDARP00000145716, Danio_rerio.ENSDARP00000149433, Drosophila_mel…
OG0000925: Caenorhabditis_elegans.WBGene00006468.1, Canis_familiaris.ENSCAFP00000017590, Canis_familiaris.ENSCAFP00000037296, Canis_familiaris.ENSCAFP00000042012, Canis_familiaris.ENSCAFP00000054172, Ciona_intestinalis.ENSCINP00000017783, Ciona_intestinalis.ENSCINP00000024665, Ciona_intestinalis.ENSCINP00000031570, Danio_rerio.ENSDARP00000040541, Danio_rerio.ENSDARP00000120441, Danio_rerio.ENSDAR…
OG0000926: Caenorhabditis_elegans.WBGene00006827.1, Caenorhabditis_elegans.WBGene00018567.1, Canis_familiaris.ENSCAFP00000030461, Canis_familiaris.ENSCAFP00000031903, Canis_familiaris.ENSCAFP00000036507, Danio_rerio.ENSDARP00000015394, Danio_rerio.ENSDARP00000110909, Gallus_gallus.ENSGALP00000006182, Gallus_gallus.ENSGALP00000008574, Gallus_gallus.ENSGALP00000048278, Homo_sapiens.ENSP00000253008,…
OG0000927: Caenorhabditis_elegans.WBGene00000863.1, Caenorhabditis_elegans.WBGene00000864.1, Caenorhabditis_elegans.WBGene00011591.1, Caenorhabditis_elegans.WBGene00014069.1, Caenorhabditis_elegans.WBGene00015320.1, Caenorhabditis_elegans.WBGene00015385.1, Caenorhabditis_elegans.WBGene00015414.1, Caenorhabditis_elegans.WBGene00017259.1, Caenorhabditis_elegans.WBGene00020744.1, Caenorhabditis_eleg…
OG0000928: Caenorhabditis_elegans.WBGene00018734.1, Canis_familiaris.ENSCAFP00000021878, Canis_familiaris.ENSCAFP00000029863, Canis_familiaris.ENSCAFP00000044762, Danio_rerio.ENSDARP00000080071, Danio_rerio.ENSDARP00000100814, Danio_rerio.ENSDARP00000109551, Danio_rerio.ENSDARP00000110618, Danio_rerio.ENSDARP00000112504, Danio_rerio.ENSDARP00000114327, Danio_rerio.ENSDARP00000129011, Danio_rerio.…
OG0000929: Caenorhabditis_elegans.WBGene00021685.1, Canis_familiaris.ENSCAFP00000014370, Canis_familiaris.ENSCAFP00000014378, Canis_familiaris.ENSCAFP00000014398, Canis_familiaris.ENSCAFP00000037181, Canis_familiaris.ENSCAFP00000049272, Ciona_intestinalis.ENSCINP00000031549, Danio_rerio.ENSDARP00000078318, Danio_rerio.ENSDARP00000099456, Danio_rerio.ENSDARP00000102139, Danio_rerio.ENSDARP00000119…
OG0000930: Canis_familiaris.ENSCAFP00000013492, Canis_familiaris.ENSCAFP00000026778, Canis_familiaris.ENSCAFP00000037551, Ciona_intestinalis.ENSCINP00000007178, Ciona_intestinalis.ENSCINP00000007764, Ciona_intestinalis.ENSCINP00000013992, Ciona_intestinalis.ENSCINP00000018053, Ciona_intestinalis.ENSCINP00000023003, Danio_rerio.ENSDARP00000100054, Danio_rerio.ENSDARP00000100653, Danio_rerio.ENSDAR…
OG0000931: Caenorhabditis_elegans.WBGene00020447.1, Canis_familiaris.ENSCAFP00000002488, Canis_familiaris.ENSCAFP00000034674, Canis_familiaris.ENSCAFP00000043890, Canis_familiaris.ENSCAFP00000065890, Ciona_intestinalis.ENSCINP00000003998, Ciona_intestinalis.ENSCINP00000021985, Danio_rerio.ENSDARP00000064175, Danio_rerio.ENSDARP00000106281, Danio_rerio.ENSDARP00000108347, Danio_rerio.ENSDARP000001…
OG0000932: Caenorhabditis_elegans.WBGene00009484.1, Caenorhabditis_elegans.WBGene00013604.1, Caenorhabditis_elegans.WBGene00017513.1, Caenorhabditis_elegans.WBGene00044260.1, Canis_familiaris.ENSCAFP00000036520, Canis_familiaris.ENSCAFP00000042652, Danio_rerio.ENSDARP00000112577, Danio_rerio.ENSDARP00000114547, Danio_rerio.ENSDARP00000115374, Danio_rerio.ENSDARP00000117757, Danio_rerio.ENSDARP000…
OG0000933: Canis_familiaris.ENSCAFP00000008435, Canis_familiaris.ENSCAFP00000011978, Canis_familiaris.ENSCAFP00000063350, Ciona_intestinalis.ENSCINP00000032843, Danio_rerio.ENSDARP00000004485, Danio_rerio.ENSDARP00000019936, Danio_rerio.ENSDARP00000044275, Danio_rerio.ENSDARP00000083974, Danio_rerio.ENSDARP00000149932, Danio_rerio.ENSDARP00000153556, Danio_rerio.ENSDARP00000154450, Danio_rerio.EN…
OG0000934: Caenorhabditis_elegans.WBGene00006958.1, Canis_familiaris.ENSCAFP00000005750, Canis_familiaris.ENSCAFP00000010208, Canis_familiaris.ENSCAFP00000017851, Ciona_intestinalis.ENSCINP00000025762, Danio_rerio.ENSDARP00000085962, Danio_rerio.ENSDARP00000104195, Danio_rerio.ENSDARP00000113993, Danio_rerio.ENSDARP00000126299, Danio_rerio.ENSDARP00000147184, Danio_rerio.ENSDARP00000147881, Danio…
OG0000935: Caenorhabditis_elegans.WBGene00000252.1, Caenorhabditis_elegans.WBGene00000601.1, Caenorhabditis_elegans.WBGene00000602.1, Caenorhabditis_elegans.WBGene00000603.1, Caenorhabditis_elegans.WBGene00000609.1, Caenorhabditis_elegans.WBGene00000613.1, Caenorhabditis_elegans.WBGene00000617.1, Caenorhabditis_elegans.WBGene00000622.1, Caenorhabditis_elegans.WBGene00000625.1, Caenorhabditis_eleg…
OG0000936: Caenorhabditis_elegans.WBGene00000416.1, Caenorhabditis_elegans.WBGene00016376.1, Canis_familiaris.ENSCAFP00000022395, Canis_familiaris.ENSCAFP00000022452, Canis_familiaris.ENSCAFP00000028257, Ciona_intestinalis.ENSCINP00000017791, Ciona_intestinalis.ENSCINP00000032508, Ciona_intestinalis.ENSCINP00000033346, Danio_rerio.ENSDARP00000037263, Danio_rerio.ENSDARP00000072488, Danio_rerio.EN…
OG0000937: Caenorhabditis_elegans.WBGene00000472.1, Canis_familiaris.ENSCAFP00000003704, Canis_familiaris.ENSCAFP00000019747, Canis_familiaris.ENSCAFP00000038512, Canis_familiaris.ENSCAFP00000042333, Canis_familiaris.ENSCAFP00000044783, Canis_familiaris.ENSCAFP00000052340, Canis_familiaris.ENSCAFP00000059134, Canis_familiaris.ENSCAFP00000063024, Ciona_intestinalis.ENSCINP00000021107, Danio_rerio.…
OG0000938: Caenorhabditis_elegans.WBGene00000539.1, Caenorhabditis_elegans.WBGene00000540.1, Caenorhabditis_elegans.WBGene00000541.1, Canis_familiaris.ENSCAFP00000025242, Danio_rerio.ENSDARP00000055169, Drosophila_melanogaster.FBpp0074933, Gallus_gallus.ENSGALP00000073501, Homo_sapiens.ENSP00000490105, Homo_sapiens.ENSP00000490709, Mnemiopsis_leidyi.ML08278a-PA, Monodelphis_domestica.ENSMODP00000…
OG0000939: Caenorhabditis_elegans.WBGene00000993.1, Caenorhabditis_elegans.WBGene00016350.1, Caenorhabditis_elegans.WBGene00219274.1, Canis_familiaris.ENSCAFP00000022928, Canis_familiaris.ENSCAFP00000025706, Canis_familiaris.ENSCAFP00000027345, Ciona_intestinalis.ENSCINP00000032352, Danio_rerio.ENSDARP00000004163, Danio_rerio.ENSDARP00000057639, Danio_rerio.ENSDARP00000097447, Danio_rerio.ENSDARP…
OG0000940: Caenorhabditis_elegans.WBGene00001078.1, Canis_familiaris.ENSCAFP00000004734, Canis_familiaris.ENSCAFP00000004738, Canis_familiaris.ENSCAFP00000013744, Canis_familiaris.ENSCAFP00000032538, Ciona_intestinalis.ENSCINP00000016243, Danio_rerio.ENSDARP00000002507, Danio_rerio.ENSDARP00000100140, Drosophila_melanogaster.FBpp0074383, Gallus_gallus.ENSGALP00000007244, Gallus_gallus.ENSGALP0000…
OG0000941: Caenorhabditis_elegans.WBGene00001424.1, Caenorhabditis_elegans.WBGene00001425.1, Canis_familiaris.ENSCAFP00000008147, Canis_familiaris.ENSCAFP00000032182, Canis_familiaris.ENSCAFP00000055374, Canis_familiaris.ENSCAFP00000055400, Ciona_intestinalis.ENSCINP00000035687, Danio_rerio.ENSDARP00000025611, Danio_rerio.ENSDARP00000076338, Danio_rerio.ENSDARP00000132431, Danio_rerio.ENSDARP0000…
OG0000942: Caenorhabditis_elegans.WBGene00002045.1, Canis_familiaris.ENSCAFP00000005631, Canis_familiaris.ENSCAFP00000038042, Canis_familiaris.ENSCAFP00000042117, Canis_familiaris.ENSCAFP00000045095, Canis_familiaris.ENSCAFP00000045460, Canis_familiaris.ENSCAFP00000056110, Ciona_intestinalis.ENSCINP00000006102, Danio_rerio.ENSDARP00000119683, Danio_rerio.ENSDARP00000137655, Danio_rerio.ENSDARP000…
OG0000943: Caenorhabditis_elegans.WBGene00003220.1, Canis_familiaris.ENSCAFP00000021867, Canis_familiaris.ENSCAFP00000036992, Ciona_intestinalis.ENSCINP00000016333, Danio_rerio.ENSDARP00000028564, Danio_rerio.ENSDARP00000143882, Drosophila_melanogaster.FBpp0306192, Gallus_gallus.ENSGALP00000054289, Gallus_gallus.ENSGALP00000056397, Homo_sapiens.ENSP00000320147, Homo_sapiens.ENSP00000404658, Mnemi…
OG0000944: Caenorhabditis_elegans.WBGene00003247.1, Canis_familiaris.ENSCAFP00000023157, Canis_familiaris.ENSCAFP00000036533, Canis_familiaris.ENSCAFP00000048600, Ciona_intestinalis.ENSCINP00000010911, Danio_rerio.ENSDARP00000051235, Danio_rerio.ENSDARP00000088564, Danio_rerio.ENSDARP00000133707, Danio_rerio.ENSDARP00000138467, Danio_rerio.ENSDARP00000140254, Danio_rerio.ENSDARP00000156553, Droso…
OG0000945: Caenorhabditis_elegans.WBGene00003592.1, Canis_familiaris.ENSCAFP00000027814, Canis_familiaris.ENSCAFP00000050144, Canis_familiaris.ENSCAFP00000059891, Canis_familiaris.ENSCAFP00000061887, Ciona_intestinalis.ENSCINP00000005158, Danio_rerio.ENSDARP00000083101, Danio_rerio.ENSDARP00000121809, Danio_rerio.ENSDARP00000123045, Danio_rerio.ENSDARP00000137992, Drosophila_melanogaster.FBpp0088…
OG0000946: Caenorhabditis_elegans.WBGene00004184.1, Canis_familiaris.ENSCAFP00000006620, Canis_familiaris.ENSCAFP00000015910, Canis_familiaris.ENSCAFP00000057275, Canis_familiaris.ENSCAFP00000063356, Ciona_intestinalis.ENSCINP00000031215, Danio_rerio.ENSDARP00000039012, Danio_rerio.ENSDARP00000118752, Danio_rerio.ENSDARP00000124821, Danio_rerio.ENSDARP00000128613, Danio_rerio.ENSDARP00000144262, …
OG0000947: Caenorhabditis_elegans.WBGene00005263.1, Caenorhabditis_elegans.WBGene00005264.1, Caenorhabditis_elegans.WBGene00005265.1, Caenorhabditis_elegans.WBGene00005345.1, Caenorhabditis_elegans.WBGene00005346.1, Caenorhabditis_elegans.WBGene00005347.1, Caenorhabditis_elegans.WBGene00005348.1, Caenorhabditis_elegans.WBGene00005349.1, Caenorhabditis_elegans.WBGene00005350.1, Caenorhabditis_eleg…
OG0000948: Caenorhabditis_elegans.WBGene00006498.1, Canis_familiaris.ENSCAFP00000027511, Canis_familiaris.ENSCAFP00000057075, Canis_familiaris.ENSCAFP00000058076, Canis_familiaris.ENSCAFP00000059926, Ciona_intestinalis.ENSCINP00000032403, Ciona_intestinalis.ENSCINP00000032431, Danio_rerio.ENSDARP00000040183, Danio_rerio.ENSDARP00000040739, Danio_rerio.ENSDARP00000114602, Danio_rerio.ENSDARP000001…
OG0000949: Caenorhabditis_elegans.WBGene00006801.1, Canis_familiaris.ENSCAFP00000008828, Canis_familiaris.ENSCAFP00000012007, Canis_familiaris.ENSCAFP00000014764, Ciona_intestinalis.ENSCINP00000032587, Danio_rerio.ENSDARP00000032856, Danio_rerio.ENSDARP00000120294, Danio_rerio.ENSDARP00000131111, Danio_rerio.ENSDARP00000134589, Danio_rerio.ENSDARP00000151180, Danio_rerio.ENSDARP00000153250, Danio…
OG0000950: Caenorhabditis_elegans.WBGene00007177.1, Caenorhabditis_elegans.WBGene00008077.1, Caenorhabditis_elegans.WBGene00008475.1, Caenorhabditis_elegans.WBGene00008676.1, Caenorhabditis_elegans.WBGene00008786.1, Caenorhabditis_elegans.WBGene00008906.1, Caenorhabditis_elegans.WBGene00009413.1, Caenorhabditis_elegans.WBGene00009607.1, Caenorhabditis_elegans.WBGene00009609.1, Caenorhabditis_eleg…
OG0000951: Caenorhabditis_elegans.WBGene00009367.1, Caenorhabditis_elegans.WBGene00020588.1, Canis_familiaris.ENSCAFP00000017286, Canis_familiaris.ENSCAFP00000025783, Canis_familiaris.ENSCAFP00000038979, Ciona_intestinalis.ENSCINP00000023636, Danio_rerio.ENSDARP00000022360, Danio_rerio.ENSDARP00000071527, Danio_rerio.ENSDARP00000093277, Drosophila_melanogaster.FBpp0289639, Gallus_gallus.ENSGALP00…
OG0000952: Caenorhabditis_elegans.WBGene00011760.1, Canis_familiaris.ENSCAFP00000016446, Canis_familiaris.ENSCAFP00000051398, Canis_familiaris.ENSCAFP00000059495, Canis_familiaris.ENSCAFP00000064830, Ciona_intestinalis.ENSCINP00000013732, Danio_rerio.ENSDARP00000063074, Danio_rerio.ENSDARP00000085363, Danio_rerio.ENSDARP00000148785, Danio_rerio.ENSDARP00000153223, Danio_rerio.ENSDARP00000154644, …
OG0000953: Caenorhabditis_elegans.WBGene00012341.1, Caenorhabditis_elegans.WBGene00019493.1, Caenorhabditis_elegans.WBGene00022010.1, Canis_familiaris.ENSCAFP00000019820, Canis_familiaris.ENSCAFP00000020865, Canis_familiaris.ENSCAFP00000023307, Canis_familiaris.ENSCAFP00000060607, Ciona_intestinalis.ENSCINP00000005197, Danio_rerio.ENSDARP00000083210, Danio_rerio.ENSDARP00000142073, Danio_rerio.EN…
OG0000954: Caenorhabditis_elegans.WBGene00013456.1, Canis_familiaris.ENSCAFP00000006306, Canis_familiaris.ENSCAFP00000026106, Canis_familiaris.ENSCAFP00000026113, Canis_familiaris.ENSCAFP00000026116, Canis_familiaris.ENSCAFP00000026117, Canis_familiaris.ENSCAFP00000032232, Canis_familiaris.ENSCAFP00000061344, Danio_rerio.ENSDARP00000086016, Gallus_gallus.ENSGALP00000013472, Homo_sapiens.ENSP00000…
OG0000955: Caenorhabditis_elegans.WBGene00015809.1, Canis_familiaris.ENSCAFP00000022237, Canis_familiaris.ENSCAFP00000037083, Canis_familiaris.ENSCAFP00000048526, Ciona_intestinalis.ENSCINP00000008370, Danio_rerio.ENSDARP00000014151, Danio_rerio.ENSDARP00000086709, Danio_rerio.ENSDARP00000099481, Danio_rerio.ENSDARP00000105943, Drosophila_melanogaster.FBpp0074267, Gallus_gallus.ENSGALP00000049965…
OG0000956: Caenorhabditis_elegans.WBGene00018033.1, Canis_familiaris.ENSCAFP00000009607, Canis_familiaris.ENSCAFP00000014341, Canis_familiaris.ENSCAFP00000014785, Canis_familiaris.ENSCAFP00000053924, Ciona_intestinalis.ENSCINP00000031152, Danio_rerio.ENSDARP00000078539, Danio_rerio.ENSDARP00000098349, Danio_rerio.ENSDARP00000102219, Danio_rerio.ENSDARP00000122442, Danio_rerio.ENSDARP00000124924, …
OG0000957: Caenorhabditis_elegans.WBGene00019716.1, Canis_familiaris.ENSCAFP00000012081, Canis_familiaris.ENSCAFP00000057704, Ciona_intestinalis.ENSCINP00000007853, Ciona_intestinalis.ENSCINP00000024688, Ciona_intestinalis.ENSCINP00000025298, Danio_rerio.ENSDARP00000037865, Danio_rerio.ENSDARP00000048830, Danio_rerio.ENSDARP00000062134, Danio_rerio.ENSDARP00000106726, Danio_rerio.ENSDARP000001483…
OG0000958: Caenorhabditis_elegans.WBGene00021324.1, Canis_familiaris.ENSCAFP00000025772, Canis_familiaris.ENSCAFP00000026386, Canis_familiaris.ENSCAFP00000060881, Ciona_intestinalis.ENSCINP00000023536, Danio_rerio.ENSDARP00000099577, Danio_rerio.ENSDARP00000116227, Danio_rerio.ENSDARP00000133509, Danio_rerio.ENSDARP00000140480, Danio_rerio.ENSDARP00000145719, Danio_rerio.ENSDARP00000145855, Danio…
OG0000959: Canis_familiaris.ENSCAFP00000029447, Canis_familiaris.ENSCAFP00000038186, Ciona_intestinalis.ENSCINP00000021713, Danio_rerio.ENSDARP00000065138, Danio_rerio.ENSDARP00000103094, Danio_rerio.ENSDARP00000118601, Danio_rerio.ENSDARP00000133072, Danio_rerio.ENSDARP00000143053, Danio_rerio.ENSDARP00000147922, Danio_rerio.ENSDARP00000150679, Drosophila_melanogaster.FBpp0075596, Drosophila_mel…
OG0000960: Canis_familiaris.ENSCAFP00000001297, Canis_familiaris.ENSCAFP00000012711, Canis_familiaris.ENSCAFP00000031335, Ciona_intestinalis.ENSCINP00000007757, Danio_rerio.ENSDARP00000077390, Danio_rerio.ENSDARP00000101276, Danio_rerio.ENSDARP00000110269, Danio_rerio.ENSDARP00000136796, Danio_rerio.ENSDARP00000138607, Danio_rerio.ENSDARP00000140180, Drosophila_melanogaster.FBpp0290110, Gallus_ga…
OG0000961: Canis_familiaris.ENSCAFP00000021479, Canis_familiaris.ENSCAFP00000025015, Canis_familiaris.ENSCAFP00000025275, Canis_familiaris.ENSCAFP00000041911, Danio_rerio.ENSDARP00000099227, Danio_rerio.ENSDARP00000109240, Danio_rerio.ENSDARP00000114270, Danio_rerio.ENSDARP00000114926, Danio_rerio.ENSDARP00000120079, Danio_rerio.ENSDARP00000127609, Danio_rerio.ENSDARP00000128481, Danio_rerio.ENSD…
OG0000962: Canis_familiaris.ENSCAFP00000005906, Canis_familiaris.ENSCAFP00000009468, Canis_familiaris.ENSCAFP00000024499, Canis_familiaris.ENSCAFP00000054841, Danio_rerio.ENSDARP00000054263, Danio_rerio.ENSDARP00000088795, Danio_rerio.ENSDARP00000109370, Danio_rerio.ENSDARP00000130941, Danio_rerio.ENSDARP00000146391, Danio_rerio.ENSDARP00000149068, Danio_rerio.ENSDARP00000149616, Danio_rerio.ENSD…
OG0000963: Canis_familiaris.ENSCAFP00000004960, Canis_familiaris.ENSCAFP00000057035, Canis_familiaris.ENSCAFP00000061319, Ciona_intestinalis.ENSCINP00000000086, Ciona_intestinalis.ENSCINP00000031643, Danio_rerio.ENSDARP00000069672, Danio_rerio.ENSDARP00000102025, Danio_rerio.ENSDARP00000119523, Danio_rerio.ENSDARP00000131606, Danio_rerio.ENSDARP00000139792, Danio_rerio.ENSDARP00000155288, Drosoph…
OG0000964: Danio_rerio.ENSDARP00000099340, Danio_rerio.ENSDARP00000130470, Danio_rerio.ENSDARP00000130543, Danio_rerio.ENSDARP00000130894, Danio_rerio.ENSDARP00000132087, Danio_rerio.ENSDARP00000132486, Danio_rerio.ENSDARP00000132625, Danio_rerio.ENSDARP00000132679, Danio_rerio.ENSDARP00000132695, Danio_rerio.ENSDARP00000134618, Danio_rerio.ENSDARP00000134945, Danio_rerio.ENSDARP00000135048, Dani…
OG0000965: Danio_rerio.ENSDARP00000065692, Danio_rerio.ENSDARP00000065709, Danio_rerio.ENSDARP00000072288, Danio_rerio.ENSDARP00000072314, Danio_rerio.ENSDARP00000073209, Danio_rerio.ENSDARP00000073950, Danio_rerio.ENSDARP00000093909, Danio_rerio.ENSDARP00000093912, Danio_rerio.ENSDARP00000113144, Danio_rerio.ENSDARP00000113768, Danio_rerio.ENSDARP00000115669, Danio_rerio.ENSDARP00000117641, Dani…
OG0000966: Mnemiopsis_leidyi.ML00211a-PA, Mnemiopsis_leidyi.ML00224a-PA, Mnemiopsis_leidyi.ML00575a-PA, Mnemiopsis_leidyi.ML00617a-PA, Mnemiopsis_leidyi.ML00633a-PA, Mnemiopsis_leidyi.ML008719a-PA, Mnemiopsis_leidyi.ML00945a-PA, Mnemiopsis_leidyi.ML01241a-PA, Mnemiopsis_leidyi.ML020062a-PA, Mnemiopsis_leidyi.ML021111a-PA, Mnemiopsis_leidyi.ML02641a-PA, Mnemiopsis_leidyi.ML03461a-PA, Mnemiopsis_le…
OG0000967: Canis_familiaris.ENSCAFP00000045511, Ciona_intestinalis.ENSCINP00000010089, Ciona_intestinalis.ENSCINP00000021864, Ciona_intestinalis.ENSCINP00000033921, Danio_rerio.ENSDARP00000030937, Danio_rerio.ENSDARP00000064280, Danio_rerio.ENSDARP00000076241, Danio_rerio.ENSDARP00000114174, Danio_rerio.ENSDARP00000122592, Danio_rerio.ENSDARP00000128217, Danio_rerio.ENSDARP00000133711, Danio_reri…
OG0000968: Canis_familiaris.ENSCAFP00000016050, Canis_familiaris.ENSCAFP00000041693, Canis_familiaris.ENSCAFP00000060051, Ciona_intestinalis.ENSCINP00000011287, Ciona_intestinalis.ENSCINP00000030288, Ciona_intestinalis.ENSCINP00000032832, Ciona_intestinalis.ENSCINP00000033218, Ciona_intestinalis.ENSCINP00000035590, Danio_rerio.ENSDARP00000135077, Danio_rerio.ENSDARP00000144988, Danio_rerio.ENSDAR…
OG0000969: Canis_familiaris.ENSCAFP00000001552, Canis_familiaris.ENSCAFP00000022403, Canis_familiaris.ENSCAFP00000042480, Canis_familiaris.ENSCAFP00000048844, Ciona_intestinalis.ENSCINP00000034279, Danio_rerio.ENSDARP00000050171, Danio_rerio.ENSDARP00000088318, Danio_rerio.ENSDARP00000100760, Danio_rerio.ENSDARP00000101034, Danio_rerio.ENSDARP00000113233, Danio_rerio.ENSDARP00000128510, Danio_rer…
OG0000970: Canis_familiaris.ENSCAFP00000012272, Canis_familiaris.ENSCAFP00000038785, Canis_familiaris.ENSCAFP00000043447, Canis_familiaris.ENSCAFP00000048571, Canis_familiaris.ENSCAFP00000058950, Ciona_intestinalis.ENSCINP00000001212, Ciona_intestinalis.ENSCINP00000006307, Danio_rerio.ENSDARP00000013599, Danio_rerio.ENSDARP00000111280, Danio_rerio.ENSDARP00000147364, Danio_rerio.ENSDARP0000014959…
OG0000971: Caenorhabditis_elegans.WBGene00019004.1, Caenorhabditis_elegans.WBGene00020442.1, Canis_familiaris.ENSCAFP00000005583, Canis_familiaris.ENSCAFP00000008988, Ciona_intestinalis.ENSCINP00000017669, Ciona_intestinalis.ENSCINP00000033239, Danio_rerio.ENSDARP00000017784, Danio_rerio.ENSDARP00000121055, Danio_rerio.ENSDARP00000123630, Danio_rerio.ENSDARP00000152468, Danio_rerio.ENSDARP0000015…
OG0000972: Ciona_intestinalis.ENSCINP00000001168, Ciona_intestinalis.ENSCINP00000031258, Mnemiopsis_leidyi.ML17211a-PA, Nematostella_vectensis.EDO26125, Nematostella_vectensis.EDO27027, Nematostella_vectensis.EDO27045, Nematostella_vectensis.EDO27115, Nematostella_vectensis.EDO28148, Nematostella_vectensis.EDO28320, Nematostella_vectensis.EDO28760, Nematostella_vectensis.EDO29364, Nematostella_ve…
OG0000973: Caenorhabditis_elegans.WBGene00004993.1, Caenorhabditis_elegans.WBGene00004995.1, Canis_familiaris.ENSCAFP00000011357, Canis_familiaris.ENSCAFP00000021252, Ciona_intestinalis.ENSCINP00000013045, Danio_rerio.ENSDARP00000106362, Danio_rerio.ENSDARP00000122408, Drosophila_melanogaster.FBpp0085075, Gallus_gallus.ENSGALP00000007556, Gallus_gallus.ENSGALP00000049706, Homo_sapiens.ENSP0000031…
OG0000974: Caenorhabditis_elegans.WBGene00000166.1, Canis_familiaris.ENSCAFP00000007064, Canis_familiaris.ENSCAFP00000031044, Canis_familiaris.ENSCAFP00000053910, Ciona_intestinalis.ENSCINP00000016342, Danio_rerio.ENSDARP00000131475, Danio_rerio.ENSDARP00000138374, Danio_rerio.ENSDARP00000145614, Danio_rerio.ENSDARP00000150330, Danio_rerio.ENSDARP00000153301, Danio_rerio.ENSDARP00000156129, Droso…
OG0000975: Caenorhabditis_elegans.WBGene00000481.1, Caenorhabditis_elegans.WBGene00007175.1, Canis_familiaris.ENSCAFP00000029629, Canis_familiaris.ENSCAFP00000036125, Ciona_intestinalis.ENSCINP00000005239, Ciona_intestinalis.ENSCINP00000031214, Danio_rerio.ENSDARP00000089338, Danio_rerio.ENSDARP00000125038, Danio_rerio.ENSDARP00000146631, Danio_rerio.ENSDARP00000149111, Danio_rerio.ENSDARP0000015…
OG0000976: Caenorhabditis_elegans.WBGene00000507.1, Caenorhabditis_elegans.WBGene00000508.1, Caenorhabditis_elegans.WBGene00009650.1, Canis_familiaris.ENSCAFP00000013117, Canis_familiaris.ENSCAFP00000026305, Canis_familiaris.ENSCAFP00000053264, Ciona_intestinalis.ENSCINP00000014389, Danio_rerio.ENSDARP00000027016, Danio_rerio.ENSDARP00000113893, Danio_rerio.ENSDARP00000134438, Danio_rerio.ENSDARP…
OG0000977: Caenorhabditis_elegans.WBGene00001792.1, Caenorhabditis_elegans.WBGene00015337.1, Caenorhabditis_elegans.WBGene00016204.1, Caenorhabditis_elegans.WBGene00019636.1, Caenorhabditis_elegans.WBGene00043097.1, Canis_familiaris.ENSCAFP00000015576, Canis_familiaris.ENSCAFP00000058513, Ciona_intestinalis.ENSCINP00000011374, Ciona_intestinalis.ENSCINP00000011377, Ciona_intestinalis.ENSCINP00000…
OG0000978: Caenorhabditis_elegans.WBGene00003495.1, Caenorhabditis_elegans.WBGene00006587.1, Caenorhabditis_elegans.WBGene00006588.1, Caenorhabditis_elegans.WBGene00006589.1, Canis_familiaris.ENSCAFP00000041330, Canis_familiaris.ENSCAFP00000055435, Canis_familiaris.ENSCAFP00000056461, Ciona_intestinalis.ENSCINP00000024619, Danio_rerio.ENSDARP00000035181, Danio_rerio.ENSDARP00000044153, Danio_reri…
OG0000979: Caenorhabditis_elegans.WBGene00004136.1, Caenorhabditis_elegans.WBGene00006777.1, Canis_familiaris.ENSCAFP00000003935, Canis_familiaris.ENSCAFP00000003937, Canis_familiaris.ENSCAFP00000025498, Canis_familiaris.ENSCAFP00000037486, Ciona_intestinalis.ENSCINP00000003684, Ciona_intestinalis.ENSCINP00000018271, Danio_rerio.ENSDARP00000015974, Danio_rerio.ENSDARP00000074579, Danio_rerio.ENSD…
OG0000980: Caenorhabditis_elegans.WBGene00004429.1, Canis_familiaris.ENSCAFP00000001059, Canis_familiaris.ENSCAFP00000021745, Canis_familiaris.ENSCAFP00000036948, Canis_familiaris.ENSCAFP00000039224, Canis_familiaris.ENSCAFP00000039354, Canis_familiaris.ENSCAFP00000040436, Canis_familiaris.ENSCAFP00000041028, Canis_familiaris.ENSCAFP00000041510, Canis_familiaris.ENSCAFP00000062813, Canis_familiar…
OG0000981: Caenorhabditis_elegans.WBGene00006519.1, Caenorhabditis_elegans.WBGene00013433.1, Canis_familiaris.ENSCAFP00000019954, Canis_familiaris.ENSCAFP00000024845, Canis_familiaris.ENSCAFP00000037736, Canis_familiaris.ENSCAFP00000046752, Canis_familiaris.ENSCAFP00000060857, Ciona_intestinalis.ENSCINP00000034854, Danio_rerio.ENSDARP00000038172, Danio_rerio.ENSDARP00000073880, Danio_rerio.ENSDAR…
OG0000982: Caenorhabditis_elegans.WBGene00007062.1, Caenorhabditis_elegans.WBGene00013344.1, Canis_familiaris.ENSCAFP00000006909, Canis_familiaris.ENSCAFP00000031289, Canis_familiaris.ENSCAFP00000057698, Canis_familiaris.ENSCAFP00000058053, Canis_familiaris.ENSCAFP00000065741, Canis_familiaris.ENSCAFP00000066147, Ciona_intestinalis.ENSCINP00000017488, Danio_rerio.ENSDARP00000045286, Danio_rerio.E…
[truncated: 15,493 more rows]

## Sheet: OF3_DB
N0.HOG0000000: Caenorhabditis_elegans.WBGene00016842.1, Canis_familiaris.ENSCAFP00000003376, Canis_familiaris.ENSCAFP00000020700, Canis_familiaris.ENSCAFP00000059469, Ciona_intestinalis.ENSCINP00000015323, Danio_rerio.ENSDARP00000029101, Danio_rerio.ENSDARP00000070833, Danio_rerio.ENSDARP00000080256, Danio_rerio.ENSDARP00000085221, Danio_rerio.ENSDARP00000088415, Danio_rerio.ENSDARP00000109863, D…
[truncated: 17,135 more rows]

[truncated: 12 more sheets: OF3_Linear, OF2_Align_ST, OF2_DB, Broccoli, OrthoHMM, Hieranoid, OrthoMCL, FastOMA, ProteinOrtho, SP_def, SP_fast, SP_sens]
